# Supplementary material for: Identification of Risk Loci for Radiotherapy-Induced Tinnitus and Hearing Loss Through Integrated Genomic Analysis
Source: Int J Mol Sci. 2025 Apr 26;26(9):4132. doi: 10.3390/ijms26094132 (PMC12071707; doi:10.3390/ijms26094132)
Supplement: Supplementary file 1 [file ijms-26-04132-s001.zip]

Archive with 11 entries (10 files):
- ijms-3551654-supplementary/
- ijms-3551654-supplementary/Table S1 Detailed Characteristics of SNPs Significantly Associated with Tinnitus (in Response to Cranial Radiotherapy) and Their Proximal Genes.xlsx
- ijms-3551654-supplementary/Table S10 Significant Traits Identified by PheWAS Analysis in the PAN-UK Biobank Phenotype Datasets.xlsx
- ijms-3551654-supplementary/Table S2 Detailed Characteristics of Biological Process (BP) Associated with  Proximal Genes from Tinnitus.xlsx
- ijms-3551654-supplementary/Table S3 Detailed Characteristics of Reactome Patnway Analysis Associated with  Proximal Genes from Tinnitus.xlsx
- ijms-3551654-supplementary/Table S4 Detailed Characteristics of SNPs Significantly Associated with Hearing Loss ( in Cranial Radiation Therapy-treated Pediatric Cancer Survivors) and Their Proximal Genes.xlsx
- ijms-3551654-supplementary/Table S5 Detailed Characteristics of Biological Process (BP) Associated with  Proximal Genes from Hearing Loss in Cranial Radiation Therapy-treated Pediatric Cancer Survivors.xlsx
- ijms-3551654-supplementary/Table S6 Significant Traits Identified by PheWAS Analysis in the IEU UK Biobank Phenotype Dataset.xlsx
- ijms-3551654-supplementary/Table S7 Significant Traits Identified by PheWAS Analysis in the FinnGen Phenotype Datasets (R11).xlsx
- ijms-3551654-supplementary/Table S8 Significant Traits Identified by PheWAS Analysis in the SAIGE Phenotype Datasets.xlsx
- ijms-3551654-supplementary/Table S9 Significant Traits Identified by PheWAS Analysis in the TOPMED Phenotype Datasets.xlsx
