# Supplementary material for: Identification of Risk Loci for Radiotherapy-Induced Tinnitus and Hearing Loss Through Integrated Genomic Analysis
Source: Int J Mol Sci. 2025 Apr 26;26(9):4132. doi: 10.3390/ijms26094132 (PMC12071707; doi:10.3390/ijms26094132)
Supplement: Supplementary file 1 [file ijms-26-04132-s001.zip › ijms-3551654-supplementary/Table S1 Detailed Characteristics of SNPs Significantly Associated with Tinnitus (in Response to Cranial Radiotherapy) and Their Proximal Genes.xlsx]

## Sheet: GCST90027272 related significan
Table 1 Detailed Characteristics of SNPs Significantly Associated with Tinnitus (in Response to Cranial Radiotherapy) and Their Proximal Genes
Order	SNP	beta.exposure	SE.exposure	effect_allele.exposure	Pval.exposure	Chromosome	Position	GENES
1	rs1109085	0.505009	0.123533	A	4.35e-05	15	88320257	NTRK3
2	rs112617707	1.83066	0.396475	G	3.887e-06	8	109296501	EIF3E
3	rs116048716	0.782073	0.192832	T	4.998e-05	3	127140405	LOC101927123
4	rs116110675	1.19574	0.290573	T	3.87e-05	2	148477557	NA
5	rs116232091	1.17712	0.277045	A	2.149e-05	1	243421411	CEP170,MIR4677,SDCCAG8
6	rs117156685	1.16159	0.266909	A	1.349e-05	13	35068484	LINC00457
7	rs117679073	1.11972	0.264716	G	2.338e-05	9	105543254	NA
8	rs118030757	1.3517	0.331019	T	4.437e-05	9	410054	DOCK8,KANK1
9	rs11866421	1.02353	0.244554	C	2.848e-05	16	82400633	NA
10	rs12119005	0.559616	0.136465	A	4.117e-05	1	156241354	BGLAP,C1orf85,CCT3,PAQR6,PMF1,PMF1-BGLAP,RHBG,SEMA4A,SLC25A44,SMG5,TMEM79,TSACC,VHLL
11	rs12144476	1.2273	0.291946	C	2.624e-05	1	184892124	FAM129A
12	rs12146441	1.02926	0.232854	C	9.861e-06	11	67507419	ACY3,ALDH3B2,FAM86C2P
13	rs1242942	-0.672365	0.160151	T	2.689e-05	14	23122000	ABHD4,DAD1
14	rs12522793	0.682086	0.167966	G	4.889e-05	5	177676988	COL23A1,GMCL1P1,HNRNPAB,NHP2,PHYKPL
15	rs13347268	1.54437	0.371316	A	3.194e-05	3	25861719	LINC00692,NGLY1,OXSM
16	rs1361890	1.23692	0.297866	G	3.287e-05	6	24112370	DCDC2,NRSN1
17	rs138465589	1.40241	0.327374	C	1.837e-05	1	152646152	C1orf68,KPRP,LCE2A,LCE2B,LCE2C,LCE2D,LCE3A,LCE3B,LCE3C,LCE3D,LCE4A
18	rs138521012	1.41269	0.347396	G	4.772e-05	8	91098073	CALB1,DECR1
19	rs141555218	1.50585	0.344569	G	1.241e-05	4	175745818	ADAM29,GLRA3
20	rs141635338	1.40903	0.301187	T	2.893e-06	7	66602866	MIR4650-1,MIR4650-2,TYW1
21	rs144456377	1.25076	0.303304	G	3.727e-05	13	41425347	ELF1,MIR621,MRPS31,SLC25A15,SUGT1P3,TPTE2P5
22	rs145267264	1.70475	0.394157	A	1.525e-05	5	6508553	LINC01018,NSUN2,UBE2QL1
23	rs145656911	1.33579	0.315384	A	2.281e-05	17	63499456	AXIN2
24	rs146354963	1.55414	0.372338	A	2.993e-05	2	206244771	PARD3B
25	rs146585983	1.04872	0.255665	T	4.097e-05	18	57792409	NA
26	rs147637306	1.34859	0.312526	G	1.595e-05	14	33503533	NPAS3
27	rs147694814	1.47933	0.336747	A	1.118e-05	18	27281831	NA
28	rs148183182	0.835948	0.206056	T	4.973e-05	18	9265953	ANKRD12,TWSG1
29	rs148442070	1.50563	0.358088	G	2.615e-05	16	68743256	CDH1,CDH3
30	rs148462454	0.900161	0.2178	T	3.581e-05	16	79051211	WWOX
31	rs149734922	1.89807	0.416786	C	5.262e-06	12	3250245	TSPAN9
32	rs150590344	1.38153	0.323477	A	1.947e-05	10	66845598	NA
33	rs16909986	0.908259	0.21787	C	3.062e-05	10	131702657	EBF3,MIR4297
34	rs16982344	1.45091	0.351404	C	3.645e-05	19	49366146	BAX,BCAT2,DHDH,HSD17B14,NUCB1,NUCB1-AS1,PLEKHA4,PPP1R15A,TULP2
35	rs17485987	1.59797	0.341042	C	2.792e-06	1	218482195	LOC728463,RRP15,TGFB2
36	rs17818266	0.913086	0.224647	G	4.813e-05	15	54529024	UNC13C
37	rs1815968	-0.593302	0.142191	G	3.012e-05	20	46539464	LOC101060004,LOC101927457
38	rs182420216	1.35789	0.312925	A	1.429e-05	10	135070260	ADAM8,CALY,FUOM,KNDC1,MIR202,MIR202HG,PRAP1,TUBGCP2,UTF1,VENTX,ZNF511
39	rs187890799	1.35196	0.315844	T	1.865e-05	6	31067147	C6orf15,CCHCR1,CDSN,HCG22,HCG27,MUC22,POU5F1,PSORS1C1,PSORS1C2,PSORS1C3,TCF19
40	rs1889952	0.572673	0.137277	A	3.024e-05	1	88612478	NA
41	rs192417371	1.22083	0.274864	G	8.93e-06	9	95211713	ASPN,CENPP,ECM2,MIR4670,OGN,OMD
42	rs1993993	0.951658	0.234263	T	4.858e-05	16	88596704	MIR5189,ZC3H18,ZFPM1,ZNF469
43	rs201381186	-1.13631	0.264219	A	1.703e-05	7	132354868	FLJ40288,PLXNA4
44	rs2047325	1.1918	0.267288	T	8.24e-06	5	6902327	MIR4278
45	rs2683999	0.578858	0.134176	C	1.602e-05	8	9894125	MSRA
46	rs2711338	0.83941	0.20095	A	2.951e-05	7	109595053	EIF3IP1
47	rs2717442	1.42335	0.345367	C	3.768e-05	12	70957193	PTPRB,PTPRR
48	rs311837	1.06781	0.259787	T	3.951e-05	14	59144955	DACT1
49	rs313273	1.7042	0.405122	A	2.592e-05	2	126046421	NA
50	rs35005022	-0.620083	0.146819	T	2.406e-05	13	93748554	NA
51	rs35194512	0.579418	0.139739	C	3.377e-05	1	63048277	ANGPTL3,DOCK7
52	rs36036763	1.57774	0.378772	A	3.108e-05	19	58891394	A1BG,A1BG-AS1, LOC646862, MIR4754, MIR6806, RPS5, ZNF8, ZNF132, ZNF324, ZNF324B, ZNF446, ZNF497, ZNF584, ZNF837, ZSCAN22
53	rs3862131	0.876302	0.203618	T	1.68e-05	11	20603004	NELL1,PRMT3,SLC6A5
54	rs41269391	1.8813	0.419018	T	7.13e-06	1	245003778	COX20,HNRNPU,HNRNPU-AS1
55	rs56305014	1.32601	0.301442	T	1.088e-05	14	25839143	LOC112268135
56	rs59071066	0.865418	0.210841	C	4.05e-05	9	72537112	C9orf135
57	rs6063675	0.551007	0.128195	A	1.722e-05	20	50192570	ATP9A,NFATC2
58	rs61541330	1.22701	0.277751	C	9.978e-06	5	18385658	NA
59	rs62002602	0.693147	0.167946	G	3.672e-05	15	32986180	ARHGAP11A,FMN1,GOLGA8N,GREM1,LOC100131315,SCG5
60	rs62319607	1.25133	0.27833	T	6.929e-06	4	120476490	LOC645513,PDE5A
61	rs63033760	0.766398	0.187409	T	4.324e-05	6	134740071	LINC01010
62	rs6469107	0.756591	0.183473	T	3.728e-05	8	108289498	ANGPT1
63	rs6538339	-0.666116	0.138196	C	1.435e-06	12	92999807	C12orf74
64	rs6706469	0.816691	0.182848	T	7.951e-06	2	240394611	HDAC4
65	rs6980369	0.582774	0.130357	G	7.8e-06	7	123967411	LOC101928211
66	rs7106624	0.621114	0.130636	G	1.989e-06	11	19485416	NAV2,NAV2-AS4,NAV2-AS5
67	rs71404175	1.20357	0.282301	A	2.013e-05	2	2463597	NA
68	rs7158627	1.43936	0.32497	C	9.458e-06	14	97992149	LOC101929241
69	rs71596148	1.25619	0.304684	A	3.741e-05	4	28323872	NA
70	rs72645487	1.37952	0.304778	A	6.002e-06	11	123444439	GRAMD1B,SCN3B
71	rs72739501	1.53536	0.363774	T	2.436e-05	5	27624545	NA
72	rs72785140	1.27843	0.305895	C	2.924e-05	5	127791668	FBN2
73	rs73024143	2.05579	0.36377	T	1.592e-08	1	167921945	ADCY10,DCAF6,MPC2
74	rs73092328	1.5418	0.325467	G	2.167e-06	12	31917041	AMN1,H3F3C,METTL20
75	rs73105971	0.686626	0.168578	G	4.64e-05	20	29957737	DEFB116,DEFB118,DEFB119,DEFB121,DEFB122,DEFB123,DEFB124
76	rs73152375	1.44997	0.343094	T	2.377e-05	12	71783640	LGR5
77	rs73341243	1.51028	0.370957	G	4.675e-05	14	44245504	NA
78	rs7354825	1.03425	0.244275	G	2.296e-05	1	217654548	GPATCH2
79	rs73633713	1.35918	0.323944	C	2.72e-05	19	57835979	AURKC,TRAPPC2P1,ZNF17,ZNF304,ZNF460,ZNF543,ZNF547,ZNF548,ZNF805
80	rs74202555	0.993622	0.226263	G	1.126e-05	19	49430210	BAX,CGB,DHDH,FTL,GYS1,HSD17B14,LHB,LOC101059948,MIR6798,NUCB1,NUCB1-AS1,PLEKHA4,PPP1R15A,RUVBL2,TULP2
81	rs743010	0.571544	0.140128	T	4.528e-05	6	153319568	FBXO5,MTRF1L,RGS17
82	rs74346119	0.726098	0.16094	T	6.434e-06	19	18908436	CERS1,COMP,CRTC1,GDF1,UPF1
83	rs74513548	0.967364	0.233852	A	3.524e-05	13	41934612	MTRF1,NAA16,OR7E37P,RGCC
84	rs74548726	0.832039	0.195408	C	2.063e-05	6	45560104	RUNX2
85	rs74759636	0.797507	0.194419	G	4.096e-05	5	171614784	EFCAB9,STK10,UBTD2
86	rs7484360	0.514618	0.125898	A	4.359e-05	12	129208448	SLC15A4,TMEM132C
87	rs76070030	0.852285	0.179273	T	1.993e-06	8	3565380	CSMD1
88	rs76581112	1.01523	0.246449	C	3.798e-05	18	75133154	NA
89	rs76743461	1.31184	0.318287	G	3.763e-05	1	147955715	LOC100132057,MIR6077,NBPF8,PPIAL4B,PPIAL4C,RNVU1-19
90	rs7679634	1.53644	0.367807	G	2.95e-05	4	67116236	NA
91	rs76801500	1.42045	0.327619	T	1.453e-05	13	109044306	TNFSF13B
92	rs77309421	1.77207	0.397387	A	8.223e-06	3	165231082	NA
93	rs77416388	1.60342	0.377947	G	2.211e-05	4	155766382	LRAT,RBM46
94	rs79951314	1.16096	0.266534	T	1.326e-05	18	76201124	NA
95	rs855384	0.526502	0.129489	A	4.783e-05	6	10054296	NA
96	rs9545883	0.701115	0.166421	A	2.521e-05	13	82422980	NA
97	rs9710314	1.04275	0.248217	G	2.658e-05	19	3887954	ATCAY,DAPK3,EEF2,MATK,MIR637,NMRK2,SNORD37,ZFR2
