# Supplementary material for: Identification of Risk Loci for Radiotherapy-Induced Tinnitus and Hearing Loss Through Integrated Genomic Analysis
Source: Int J Mol Sci. 2025 Apr 26;26(9):4132. doi: 10.3390/ijms26094132 (PMC12071707; doi:10.3390/ijms26094132)
Supplement: Supplementary file 1 [file ijms-26-04132-s001.zip › ijms-3551654-supplementary/Table S10 Significant Traits Identified by PheWAS Analysis in the PAN-UK Biobank Phenotype Datasets.xlsx]

## Sheet: sig_results trait5
Table S10 Significant Traits Identified by PheWAS Analysis in the PAN-UK Biobank Phenotype Datasets
Order	chr	position	nea	ea	rsid	beta	se	p	eaf	phenocode	p_fdr
1	13	109044306	C	T	rs76801500	-0.0474089	0.0113791	3.10045e-05	0.0174048	Dessert consumers	0.0331823
2	2	60473094	T	C	rs359237	0.0134214	0.00315857	2.14591e-05	0.53346	Length of mobile phone use	0.0239402
3	2	60473094	T	C	rs359237	-0.0101937	0.00231707	1.08597e-05	0.53346	Morning/evening person (chronotype)	0.0134477
4	10	102626510	G	T	rs61873510	0.00670374	0.00149868	7.71198e-06	0.327711	Nap during day	0.0100199
5	2	126046421	A	G	rs313273	0.0401179	0.00976931	4.01748e-05	0.975336	Past tobacco smoking	0.0410719
6	5	93196537	T	C	rs111886364	-0.0118747	0.00261514	5.60763e-06	0.286584	Processed meat intake	0.00759848
7	10	102626510	G	T	rs61873510	0.009425	0.00219444	1.74782e-05	0.327711	Cereal intake	0.0199214
8	10	135070260	G	A	rs182420216	-0.0316302	0.00768927	3.89701e-05	0.0185565	Water intake	0.0403399
9	10	102626510	G	T	rs61873510	0.0226619	0.00375633	1.61105e-09	0.327711	Alcohol intake frequency.	4.46177e-06
10	2	433764	A	T	rs62104175	0.0162355	0.00188589	7.40326e-18	0.240418	Comparative body size at age 10	1.11303e-13
11	10	102626510	G	T	rs61873510	0.00823112	0.00175656	2.78811e-06	0.327711	Comparative body size at age 10	0.00407739
12	5	108248885	C	T	rs9326754	0.0136345	0.00293305	3.34373e-06	0.0880413	Comparative height size at age 10	0.00479857
13	5	176536402	T	C	rs244725	0.00689773	0.00166486	3.42677e-05	0.381436	Comparative height size at age 10	0.0363055
14	10	102626510	G	T	rs61873510	0.0131166	0.00175271	7.24627e-14	0.327711	Comparative height size at age 10	4.97348e-10
15	16	88596704	T	C	rs1993993	-0.0177211	0.00268799	4.32497e-11	0.929716	Skin colour	1.75062e-07
16	16	88596704	T	C	rs1993993	0.0281918	0.00457209	7.00825e-10	0.929716	Ease of skin tanning	2.19074e-06
17	9	410054	C	T	rs118030757	0.0129254	0.00314764	4.01976e-05	0.0150362	Hair colour (natural, before greying): Blonde	0.0410719
18	16	88596704	T	C	rs1993993	0.00687385	0.000967748	1.22359e-12	0.929716	Hair colour (natural, before greying): Red	5.94328e-09
19	16	88596704	T	C	rs1993993	-0.0103528	0.00223117	3.48386e-06	0.929716	Hair colour (natural, before greying): Dark brown	0.00497705
20	1	167921945	C	T	rs73024143	0.02767	0.00671793	3.80888e-05	0.00786143	Worry too long after embarrassment	0.0396879
21	8	108289498	T	A	rs6469107	-0.00148583	0.000361833	4.01964e-05	0.903311	Non-cancer illness code, self-reported: pulmonary embolism +/- dvt	0.0410719
22	1	152646152	T	C	rs138465589	-0.004143	0.000900605	4.22134e-06	0.0206565	Non-cancer illness code, self-reported: psoriasis	0.00594985
23	1	63048277	A	C	rs35194512	-0.00794017	0.000787002	6.21647e-24	0.35251	Non-cancer illness code, self-reported: high cholesterol	4.90668e-19
24	1	63048277	A	C	rs35194512	-0.0054163	0.000758915	9.56432e-13	0.35251	Treatment/medication code: simvastatin	4.79311e-09
25	1	63048277	A	C	rs35194512	-0.00197285	0.000417384	2.28281e-06	0.35251	Treatment/medication code: atorvastatin	0.00341579
26	10	102626510	G	T	rs61873510	0.013965	0.00194692	7.36016e-13	0.327711	Sitting height	3.87293e-09
27	10	102626510	G	T	rs61873510	0.0671532	0.00940062	9.11649e-13	0.327711	Sitting height	4.71847e-09
28	7	115179820	G	C	rs17297606	1446.99	332.971	1.38879e-05	0.309352	Home location at assessment - north co-ordinate (rounded)	0.0163
29	10	102626510	G	T	rs61873510	0.0372543	0.0091666	4.82223e-05	0.327711	Neuroticism score	0.0477266
30	5	108248885	C	T	rs9326754	0.0172759	0.00359253	1.519e-06	0.0880413	Forced expiratory volume in 1-second (FEV1), Best measure	0.00238597
31	5	108248885	C	T	rs9326754	0.013602	0.00278498	1.03982e-06	0.0880413	Forced expiratory volume in 1-second (FEV1), Best measure	0.00170986
32	5	108248885	C	T	rs9326754	0.0211531	0.00347356	1.13254e-09	0.0880413	Forced vital capacity (FVC), Best measure	3.43249e-06
33	5	108248885	C	T	rs9326754	0.0211835	0.00340524	4.95201e-10	0.0880413	Forced vital capacity (FVC), Best measure	1.61181e-06
34	5	108248885	C	T	rs9326754	0.00694664	0.0016145	1.68896e-05	0.0880413	Forced expiratory volume in 1-second (FEV1), predicted	0.0193203
35	6	158585463	C	T	rs143942302	-0.0347758	0.00849257	4.22732e-05	0.0551172	General happiness with own health	0.0425049
36	10	102626510	G	T	rs61873510	0.0152797	0.00363902	2.68469e-05	0.327711	Recent feelings of tiredness or low energy	0.029228
37	2	433764	A	T	rs62104175	0.0177748	0.00273653	8.29277e-11	0.240418	Body mass index (BMI)	3.19293e-07
38	7	147637453	T	C	rs10952717	-0.0110067	0.0026268	2.78843e-05	0.271011	Body mass index (BMI)	0.0301495
39	10	102626510	G	T	rs61873510	0.0158054	0.002549	5.62927e-10	0.327711	Body mass index (BMI)	1.81355e-06
40	2	433764	A	T	rs62104175	0.0904241	0.0130858	4.85214e-12	0.240418	Body mass index (BMI)	2.15764e-08
41	10	102626510	G	T	rs61873510	0.0785648	0.0121891	1.15371e-10	0.327711	Body mass index (BMI)	4.23547e-07
42	2	433764	A	T	rs62104175	0.0139038	0.00242264	9.52478e-09	0.240418	Weight	2.17911e-05
43	10	102626510	G	T	rs61873510	0.0200172	0.00225641	7.26567e-19	0.327711	Weight	1.4337e-14
44	2	433764	A	T	rs62104175	0.236103	0.0389449	1.34165e-09	0.240418	Weight	3.87622e-06
45	10	102626510	G	T	rs61873510	0.329536	0.0362728	1.04261e-19	0.327711	Weight	2.99249e-15
46	2	60473094	T	C	rs359237	-0.015245	0.00243581	3.88717e-10	0.53346	Age first had sexual intercourse	1.31646e-06
47	2	60473094	T	C	rs359237	-0.0546785	0.00945704	7.39871e-09	0.53346	Age first had sexual intercourse	1.76964e-05
48	2	60473094	T	C	rs359237	0.00887939	0.00201588	1.05956e-05	0.53346	Lifetime number of sexual partners	0.0132748
49	5	6902327	T	C	rs2047325	0.0273068	0.00603055	5.96003e-06	0.964105	Workplace very dusty: Sometimes	0.00797333
50	19	57835979	T	C	rs73633713	0.00836622	0.00204044	4.13145e-05	0.0165963	Job SOC coding: Sales representatives	0.042042
51	2	433764	A	T	rs62104175	0.0140555	0.00243996	8.39104e-09	0.240418	Weight	1.96239e-05
52	10	102626510	G	T	rs61873510	0.0203738	0.00227242	3.09842e-19	0.327711	Weight	7.52489e-15
53	2	433764	A	T	rs62104175	0.238612	0.0391109	1.05572e-09	0.240418	Weight	3.23605e-06
54	10	102626510	G	T	rs61873510	0.335823	0.0364253	3.00073e-20	0.327711	Weight	9.47393e-16
55	7	147637453	T	C	rs10952717	-0.00857047	0.00200651	1.94349e-05	0.271011	Body fat percentage	0.0218363
56	10	102626510	G	T	rs61873510	0.0114191	0.00194702	4.49784e-09	0.327711	Body fat percentage	1.10942e-05
57	10	102626510	G	T	rs61873510	0.0960181	0.0163451	4.24713e-09	0.327711	Body fat percentage	1.05583e-05
58	2	433764	A	T	rs62104175	0.012923	0.00269411	1.61309e-06	0.240418	Whole body fat mass	0.00252122
59	7	147637453	T	C	rs10952717	-0.0108524	0.00258569	2.70419e-05	0.271011	Whole body fat mass	0.0293392
60	10	102626510	G	T	rs61873510	0.0192203	0.00250912	1.86133e-14	0.327711	Whole body fat mass	1.39919e-10
61	2	433764	A	T	rs62104175	0.142389	0.0256644	2.88934e-08	0.240418	Whole body fat mass	6.3349e-05
62	10	102626510	G	T	rs61873510	0.190474	0.0239022	1.60603e-15	0.327711	Whole body fat mass	1.40849e-11
63	2	433764	A	T	rs62104175	0.00874233	0.00172772	4.19386e-07	0.240418	Whole body fat-free mass	0.000752324
64	10	102626510	G	T	rs61873510	0.0139073	0.0016091	5.50408e-18	0.327711	Whole body fat-free mass	8.68877e-14
65	2	433764	A	T	rs62104175	0.0972308	0.0173813	2.22056e-08	0.240418	Whole body fat-free mass	4.93716e-05
66	10	102626510	G	T	rs61873510	0.144816	0.0161879	3.70519e-19	0.327711	Whole body fat-free mass	7.79871e-15
67	2	433764	A	T	rs62104175	0.0088739	0.00173102	2.95499e-07	0.240418	Whole body water mass	0.000545586
68	10	102626510	G	T	rs61873510	0.0139809	0.00161217	4.26025e-18	0.327711	Whole body water mass	7.4725e-14
69	2	433764	A	T	rs62104175	0.0717884	0.012801	2.04796e-08	0.240418	Whole body water mass	4.5857e-05
70	10	102626510	G	T	rs61873510	0.106747	0.0119221	3.45272e-19	0.327711	Whole body water mass	7.7864e-15
71	2	433764	A	T	rs62104175	0.0180757	0.00275684	5.50911e-11	0.240418	Body mass index (BMI)	2.14734e-07
72	10	102626510	G	T	rs61873510	0.0161935	0.00256775	2.85792e-10	0.327711	Body mass index (BMI)	1.00256e-06
73	2	433764	A	T	rs62104175	0.0913118	0.0131369	3.63899e-12	0.240418	Body mass index (BMI)	1.64129e-08
74	10	102626510	G	T	rs61873510	0.0802282	0.0122359	5.50568e-11	0.327711	Body mass index (BMI)	2.14734e-07
75	2	433764	A	T	rs62104175	0.00955815	0.00180729	1.2328e-07	0.240418	Basal metabolic rate	0.00024026
76	10	102626510	G	T	rs61873510	0.0152509	0.00168319	1.30246e-19	0.327711	Basal metabolic rate	3.42678e-15
77	2	433764	A	T	rs62104175	13.4572	2.32852	7.50741e-09	0.240418	Basal metabolic rate	1.78214e-05
78	10	102626510	G	T	rs61873510	20.137	2.16864	1.61784e-20	0.327711	Basal metabolic rate	7.14828e-16
79	2	433764	A	T	rs62104175	-0.0155656	0.00211176	1.69853e-13	0.240418	Impedance of whole body	1.0629e-09
80	5	108248885	C	T	rs9326754	0.0147244	0.00329149	7.69793e-06	0.0880413	Impedance of whole body	0.0100199
81	10	102626510	G	T	rs61873510	-0.0089456	0.001967	5.42198e-06	0.327711	Impedance of whole body	0.00737859
82	2	433764	A	T	rs62104175	-1.36318	0.185042	1.75062e-13	0.240418	Impedance of whole body	1.0629e-09
83	5	108248885	C	T	rs9326754	1.23497	0.288416	1.85335e-05	0.0880413	Impedance of whole body	0.0209528
84	10	102626510	G	T	rs61873510	-0.734357	0.172358	2.03894e-05	0.327711	Impedance of whole body	0.0228275
85	2	433764	A	T	rs62104175	-0.0180097	0.00250881	7.05672e-13	0.240418	Impedance of leg (right)	3.77619e-09
86	5	127791668	G	C	rs72785140	-0.0443137	0.00776762	1.16487e-08	0.0204655	Impedance of leg (right)	2.62696e-05
87	10	102626510	G	T	rs61873510	-0.00962279	0.00233682	3.8244e-05	0.327711	Impedance of leg (right)	0.0397185
88	2	433764	A	T	rs62104175	-0.640444	0.0897321	9.53711e-13	0.240418	Impedance of leg (right)	4.79311e-09
89	5	127791668	G	C	rs72785140	-1.53999	0.277823	2.97424e-08	0.0204655	Impedance of leg (right)	6.47607e-05
90	10	102626510	G	T	rs61873510	-0.348517	0.0835806	3.04899e-05	0.327711	Impedance of leg (right)	0.0327425
91	2	433764	A	T	rs62104175	-0.0185976	0.00252867	1.91767e-13	0.240418	Impedance of leg (left)	1.14236e-09
92	5	127791668	G	C	rs72785140	-0.042991	0.00782907	3.99492e-08	0.0204655	Impedance of leg (left)	8.52216e-05
93	5	176536402	T	C	rs244725	-0.0102467	0.00223647	4.61463e-06	0.381436	Impedance of leg (left)	0.00647527
94	10	102626510	G	T	rs61873510	-0.0127364	0.0023553	6.39347e-08	0.327711	Impedance of leg (left)	0.000129394
95	2	433764	A	T	rs62104175	-0.655824	0.0896222	2.52874e-13	0.240418	Impedance of leg (left)	1.47847e-09
96	5	127791668	G	C	rs72785140	-1.5205	0.277481	4.26464e-08	0.0204655	Impedance of leg (left)	9.03649e-05
97	5	176536402	T	C	rs244725	-0.361235	0.0792657	5.18395e-06	0.381436	Impedance of leg (left)	0.00711601
98	10	102626510	G	T	rs61873510	-0.448454	0.0834775	7.78506e-08	0.327711	Impedance of leg (left)	0.000155564
99	2	433764	A	T	rs62104175	-0.0106311	0.00194918	4.92418e-08	0.240418	Impedance of arm (right)	0.000101612
100	5	108248885	C	T	rs9326754	0.0152669	0.00303795	5.02633e-07	0.0880413	Impedance of arm (right)	0.000881621
101	2	433764	A	T	rs62104175	-0.558533	0.105885	1.3291e-07	0.240418	Impedance of arm (right)	0.000257439
102	5	108248885	C	T	rs9326754	0.804262	0.16503	1.09727e-06	0.0880413	Impedance of arm (right)	0.00178573
103	2	433764	A	T	rs62104175	-0.0106215	0.00195579	5.61426e-08	0.240418	Impedance of arm (left)	0.0001151
104	5	108248885	C	T	rs9326754	0.0157803	0.00304825	2.25804e-07	0.0880413	Impedance of arm (left)	0.000426893
105	2	433764	A	T	rs62104175	-0.594479	0.108661	4.47957e-08	0.240418	Impedance of arm (left)	9.42863e-05
106	5	108248885	C	T	rs9326754	0.821339	0.169358	1.2369e-06	0.0880413	Impedance of arm (left)	0.00199243
107	2	433764	A	T	rs62104175	0.00757342	0.00172149	1.08614e-05	0.240418	Leg fat percentage (right)	0.0134477
108	7	147637453	T	C	rs10952717	-0.00910117	0.00165234	3.63106e-08	0.271011	Leg fat percentage (right)	7.85207e-05
109	10	102626510	G	T	rs61873510	0.00852116	0.00160338	1.07016e-07	0.327711	Leg fat percentage (right)	0.00021117
110	2	433764	A	T	rs62104175	0.0625925	0.0152683	4.14133e-05	0.240418	Leg fat percentage (right)	0.042042
111	7	147637453	T	C	rs10952717	-0.0714311	0.0146551	1.09325e-06	0.271011	Leg fat percentage (right)	0.00178573
112	10	102626510	G	T	rs61873510	0.0746435	0.0142207	1.53068e-07	0.327711	Leg fat percentage (right)	0.000294676
113	2	433764	A	T	rs62104175	0.0120856	0.00221138	4.62699e-08	0.240418	Leg fat mass (right)	9.67442e-05
114	7	147637453	T	C	rs10952717	-0.0101211	0.0021226	1.8593e-06	0.271011	Leg fat mass (right)	0.00284981
115	10	102626510	G	T	rs61873510	0.0151751	0.00205963	1.73713e-13	0.327711	Leg fat mass (right)	1.0629e-09
116	2	433764	A	T	rs62104175	0.0263506	0.00434725	1.35051e-09	0.240418	Leg fat mass (right)	3.87622e-06
117	10	102626510	G	T	rs61873510	0.0299463	0.00404897	1.40622e-13	0.327711	Leg fat mass (right)	9.21454e-10
118	2	433764	A	T	rs62104175	0.0102848	0.00177183	6.45563e-09	0.240418	Leg fat-free mass (right)	1.56783e-05
119	5	127791668	G	C	rs72785140	0.0257612	0.00548593	2.6557e-06	0.0204655	Leg fat-free mass (right)	0.00391804
120	10	102626510	G	T	rs61873510	0.0140058	0.00165021	2.12334e-17	0.327711	Leg fat-free mass (right)	2.79326e-13
121	2	433764	A	T	rs62104175	0.0205565	0.00335199	8.65256e-10	0.240418	Leg fat-free mass (right)	2.67823e-06
122	5	127791668	G	C	rs72785140	0.0454267	0.0103785	1.20359e-05	0.0204655	Leg fat-free mass (right)	0.0145318
123	10	102626510	G	T	rs61873510	0.0269895	0.0031219	5.39344e-18	0.327711	Leg fat-free mass (right)	8.68877e-14
124	2	433764	A	T	rs62104175	0.0101265	0.00176039	8.8044e-09	0.240418	Leg predicted mass (right)	2.029e-05
125	5	127791668	G	C	rs72785140	0.0257699	0.00545051	2.26849e-06	0.0204655	Leg predicted mass (right)	0.00341052
126	10	102626510	G	T	rs61873510	0.0139806	0.00163955	1.50632e-17	0.327711	Leg predicted mass (right)	2.06773e-13
127	2	433764	A	T	rs62104175	0.0191358	0.00314299	1.14155e-09	0.240418	Leg predicted mass (right)	3.43249e-06
128	5	127791668	G	C	rs72785140	0.0427472	0.0097314	1.11977e-05	0.0204655	Leg predicted mass (right)	0.0137562
129	10	102626510	G	T	rs61873510	0.0254043	0.00292725	4.02485e-18	0.327711	Leg predicted mass (right)	7.4725e-14
130	2	433764	A	T	rs62104175	0.00721799	0.00169957	2.16756e-05	0.240418	Leg fat percentage (left)	0.0240966
131	7	147637453	T	C	rs10952717	-0.00841869	0.00163132	2.46199e-07	0.271011	Leg fat percentage (left)	0.00046268
132	10	102626510	G	T	rs61873510	0.00736145	0.00158297	3.31421e-06	0.327711	Leg fat percentage (left)	0.00477793
133	7	147637453	T	C	rs10952717	-0.0625367	0.0139316	7.16333e-06	0.271011	Leg fat percentage (left)	0.00942339
134	10	102626510	G	T	rs61873510	0.0601955	0.0135187	8.4793e-06	0.327711	Leg fat percentage (left)	0.0109269
135	2	433764	A	T	rs62104175	0.0117489	0.0021863	7.71202e-08	0.240418	Leg fat mass (left)	0.000155086
136	7	147637453	T	C	rs10952717	-0.0095656	0.00209853	5.16029e-06	0.271011	Leg fat mass (left)	0.00711601
137	10	102626510	G	T	rs61873510	0.0142935	0.00203624	2.22968e-12	0.327711	Leg fat mass (left)	1.02023e-08
138	2	433764	A	T	rs62104175	0.0251634	0.00424269	3.01351e-09	0.240418	Leg fat mass (left)	7.86304e-06
139	10	102626510	G	T	rs61873510	0.0278043	0.00395153	1.97707e-12	0.327711	Leg fat mass (left)	9.17945e-09
140	2	433764	A	T	rs62104175	0.0105652	0.00178118	3.00334e-09	0.240418	Leg fat-free mass (left)	7.86304e-06
141	5	127791668	G	C	rs72785140	0.0246807	0.00551465	7.62625e-06	0.0204655	Leg fat-free mass (left)	0.00999074
142	10	102626510	G	T	rs61873510	0.0153834	0.00165885	1.81129e-20	0.327711	Leg fat-free mass (left)	7.14828e-16
143	2	433764	A	T	rs62104175	0.0209895	0.00335961	4.1726e-10	0.240418	Leg fat-free mass (left)	1.37227e-06
144	10	102626510	G	T	rs61873510	0.0294136	0.00312888	5.45161e-21	0.327711	Leg fat-free mass (left)	2.86865e-16
145	2	433764	A	T	rs62104175	0.0104709	0.00176967	3.28419e-09	0.240418	Leg predicted mass (left)	8.49495e-06
146	5	127791668	G	C	rs72785140	0.0238573	0.00547897	1.33507e-05	0.0204655	Leg predicted mass (left)	0.0158462
147	10	102626510	G	T	rs61873510	0.015203	0.00164813	2.86596e-20	0.327711	Leg predicted mass (left)	9.47393e-16
148	2	433764	A	T	rs62104175	0.0197034	0.00315012	3.98453e-10	0.240418	Leg predicted mass (left)	1.32421e-06
149	10	102626510	G	T	rs61873510	0.0275929	0.00293377	5.21901e-21	0.327711	Leg predicted mass (left)	2.86865e-16
150	2	433764	A	T	rs62104175	0.00999941	0.0020971	1.85943e-06	0.240418	Arm fat percentage (right)	0.00284981
151	10	102626510	G	T	rs61873510	0.0114026	0.00195317	5.28873e-09	0.327711	Arm fat percentage (right)	1.29439e-05
152	2	433764	A	T	rs62104175	0.102355	0.0207208	7.82653e-07	0.240418	Arm fat percentage (right)	0.00132139
153	10	102626510	G	T	rs61873510	0.111349	0.0192988	7.94468e-09	0.327711	Arm fat percentage (right)	1.87187e-05
154	2	433764	A	T	rs62104175	0.0148408	0.00271763	4.73961e-08	0.240418	Arm fat mass (right)	9.8447e-05
155	10	102626510	G	T	rs61873510	0.018739	0.00253106	1.32808e-13	0.327711	Arm fat mass (right)	8.92134e-10
156	2	433764	A	T	rs62104175	0.010572	0.00170854	6.10915e-10	0.240418	Arm fat mass (right)	1.94827e-06
157	10	102626510	G	T	rs61873510	0.0117655	0.00159126	1.4301e-13	0.327711	Arm fat mass (right)	9.21454e-10
158	2	433764	A	T	rs62104175	0.00801346	0.00171536	2.98994e-06	0.240418	Arm fat-free mass (right)	0.00435017
159	10	102626510	G	T	rs61873510	0.0121979	0.00159757	2.25912e-14	0.327711	Arm fat-free mass (right)	1.65872e-10
160	2	433764	A	T	rs62104175	0.00613033	0.00121645	4.66932e-07	0.240418	Arm fat-free mass (right)	0.000828204
161	10	102626510	G	T	rs61873510	0.00929296	0.00113291	2.3575e-16	0.327711	Arm fat-free mass (right)	2.40101e-12
162	2	433764	A	T	rs62104175	0.00774067	0.00171004	5.99608e-06	0.240418	Arm predicted mass (right)	0.00798771
163	10	102626510	G	T	rs61873510	0.0126773	0.0015926	1.72397e-15	0.327711	Arm predicted mass (right)	1.47106e-11
164	2	433764	A	T	rs62104175	0.00571775	0.0011464	6.11727e-07	0.240418	Arm predicted mass (right)	0.00104965
165	10	102626510	G	T	rs61873510	0.0088891	0.00106766	8.40883e-17	0.327711	Arm predicted mass (right)	9.48159e-13
166	2	433764	A	T	rs62104175	0.0104535	0.00208945	5.64752e-07	0.240418	Arm fat percentage (left)	0.000974339
167	10	102626510	G	T	rs61873510	0.011512	0.00194605	3.3095e-09	0.327711	Arm fat percentage (left)	8.49495e-06
168	2	433764	A	T	rs62104175	0.108398	0.0209046	2.15681e-07	0.240418	Arm fat percentage (left)	0.000410211
169	10	102626510	G	T	rs61873510	0.112878	0.0194699	6.73385e-09	0.327711	Arm fat percentage (left)	1.62291e-05
170	2	433764	A	T	rs62104175	0.0145897	0.00271843	8.01304e-08	0.240418	Arm fat mass (left)	0.000159112
171	10	102626510	G	T	rs61873510	0.0184897	0.00253174	2.81729e-13	0.327711	Arm fat mass (left)	1.61723e-09
172	2	433764	A	T	rs62104175	0.0119472	0.00190931	3.91951e-10	0.240418	Arm fat mass (left)	1.31646e-06
173	10	102626510	G	T	rs61873510	0.0129199	0.00177821	3.71952e-13	0.327711	Arm fat mass (left)	2.06023e-09
174	2	433764	A	T	rs62104175	0.00770161	0.00175212	1.10507e-05	0.240418	Arm fat-free mass (left)	0.0136287
175	10	102626510	G	T	rs61873510	0.0130903	0.00163177	1.04241e-15	0.327711	Arm fat-free mass (left)	9.67973e-12
176	2	433764	A	T	rs62104175	0.00640931	0.0013095	9.86142e-07	0.240418	Arm fat-free mass (left)	0.00163008
177	10	102626510	G	T	rs61873510	0.0101968	0.00121955	6.2346e-17	0.327711	Arm fat-free mass (left)	7.29035e-13
178	2	433764	A	T	rs62104175	0.00758206	0.00174522	1.39654e-05	0.240418	Arm predicted mass (left)	0.0163303
179	10	102626510	G	T	rs61873510	0.0128981	0.00162534	2.1e-15	0.327711	Arm predicted mass (left)	1.74477e-11
180	2	433764	A	T	rs62104175	0.00605594	0.00123166	8.79618e-07	0.240418	Arm predicted mass (left)	0.00146939
181	10	102626510	G	T	rs61873510	0.00963051	0.00114704	4.63858e-17	0.327711	Arm predicted mass (left)	5.85799e-13
182	10	102626510	G	T	rs61873510	0.0140605	0.00233666	1.77487e-09	0.327711	Trunk fat percentage	4.87273e-06
183	10	102626510	G	T	rs61873510	0.111825	0.0186721	2.11441e-09	0.327711	Trunk fat percentage	5.75486e-06
184	2	433764	A	T	rs62104175	0.0117006	0.00277149	2.42435e-05	0.240418	Trunk fat mass	0.0266696
185	10	102626510	G	T	rs61873510	0.020114	0.00258111	6.57217e-15	0.327711	Trunk fat mass	5.32044e-11
186	2	433764	A	T	rs62104175	0.0675319	0.0143071	2.35746e-06	0.240418	Trunk fat mass	0.00351085
187	10	102626510	G	T	rs61873510	0.107802	0.0133243	5.9547e-16	0.327711	Trunk fat mass	5.87507e-12
188	2	433764	A	T	rs62104175	0.0074887	0.00172897	1.48265e-05	0.240418	Trunk fat-free mass	0.0172097
189	10	102626510	G	T	rs61873510	0.0129598	0.00161021	8.40714e-16	0.327711	Trunk fat-free mass	8.04337e-12
190	2	433764	A	T	rs62104175	0.0423005	0.00896952	2.40589e-06	0.240418	Trunk fat-free mass	0.00356615
191	10	102626510	G	T	rs61873510	0.070053	0.00835339	5.04027e-17	0.327711	Trunk fat-free mass	6.12046e-13
192	2	433764	A	T	rs62104175	0.00754059	0.00172294	1.20592e-05	0.240418	Trunk predicted mass	0.0145318
193	10	102626510	G	T	rs61873510	0.0128354	0.00160461	1.25743e-15	0.327711	Trunk predicted mass	1.13428e-11
194	2	433764	A	T	rs62104175	0.040969	0.008601	1.90546e-06	0.240418	Trunk predicted mass	0.00290625
195	10	102626510	G	T	rs61873510	0.0664076	0.00801026	1.13338e-16	0.327711	Trunk predicted mass	1.2339e-12
196	2	433764	A	T	rs62104175	-0.0159938	0.00280298	1.15841e-08	0.240418	Age when periods started (menarche)	2.62696e-05
197	2	60473094	T	C	rs359237	-0.0164418	0.00383259	1.78814e-05	0.53346	Age at first live birth	0.0203077
198	2	60473094	T	C	rs359237	-0.0761577	0.0174686	1.3034e-05	0.53346	Age at first live birth	0.0155287
199	5	108248885	C	T	rs9326754	-0.0215398	0.00435599	7.62271e-07	0.0880413	White blood cell (leukocyte) count	0.0012939
200	6	45560104	G	C	rs74548726	0.0198474	0.00456104	1.35239e-05	0.0740682	White blood cell (leukocyte) count	0.0159649
201	17	57416562	T	G	rs75559421	0.0218971	0.00501082	1.24304e-05	0.0597311	White blood cell (leukocyte) count	0.0149222
202	6	45560104	G	C	rs74548726	0.040971	0.00928754	1.02738e-05	0.0740682	White blood cell (leukocyte) count	0.0129229
203	5	176536402	T	C	rs244725	0.00959918	0.0021169	5.77457e-06	0.381436	Red blood cell (erythrocyte) count	0.00779125
204	16	88596704	T	C	rs1993993	-0.0169523	0.0039984	2.23809e-05	0.929716	Red blood cell (erythrocyte) count	0.0247067
205	5	176536402	T	C	rs244725	0.00378002	0.000865638	1.26148e-05	0.381436	Red blood cell (erythrocyte) count	0.0150862
206	5	176536402	T	C	rs244725	0.010091	0.00196501	2.8177e-07	0.381436	Haemoglobin concentration	0.000523298
207	5	176536402	T	C	rs244725	0.0117128	0.00242073	1.30869e-06	0.381436	Haemoglobin concentration	0.00208677
208	5	176536402	T	C	rs244725	0.00957721	0.00201981	2.12069e-06	0.381436	Haematocrit percentage	0.00320357
209	5	176536402	T	C	rs244725	0.0316719	0.00713781	9.11629e-06	0.381436	Haematocrit percentage	0.0116057
210	1	63048277	A	C	rs35194512	-0.0111895	0.00247824	6.33076e-06	0.35251	Mean corpuscular haemoglobin	0.00839813
211	7	17743189	T	A	rs7794062	0.0117304	0.00236852	7.32449e-07	0.521987	Mean corpuscular haemoglobin	0.00125
212	1	63048277	A	C	rs35194512	-0.0195671	0.0045405	1.63692e-05	0.35251	Mean corpuscular haemoglobin	0.0188167
213	7	17743189	T	A	rs7794062	0.0190129	0.0043395	1.17983e-05	0.521987	Mean corpuscular haemoglobin	0.0144379
214	5	127791668	G	C	rs72785140	-0.0664149	0.00862139	1.32732e-14	0.0204655	Red blood cell (erythrocyte) distribution width	1.0221e-10
215	7	74044514	G	A	rs28368904	-0.0327159	0.00568177	8.51639e-09	0.0457593	Red blood cell (erythrocyte) distribution width	1.97706e-05
216	5	127791668	G	C	rs72785140	-0.0529288	0.00820432	1.11008e-10	0.0204655	Red blood cell (erythrocyte) distribution width	4.12324e-07
217	7	74044514	G	A	rs28368904	-0.0241414	0.00540687	8.01137e-06	0.0457593	Red blood cell (erythrocyte) distribution width	0.0103662
218	1	63048277	A	C	rs35194512	0.0144052	0.00242335	2.77817e-09	0.35251	Platelet count	7.43328e-06
219	5	176536402	T	C	rs244725	-0.00996712	0.0023997	3.27537e-05	0.381436	Platelet count	0.0349359
220	16	88596704	T	C	rs1993993	-0.0329309	0.0045323	3.71565e-13	0.929716	Platelet count	2.06023e-09
221	1	63048277	A	C	rs35194512	0.862259	0.14525	2.91653e-09	0.35251	Platelet count	7.7379e-06
222	5	176536402	T	C	rs244725	-0.594911	0.143833	3.533e-05	0.381436	Platelet count	0.0370579
223	16	88596704	T	C	rs1993993	-1.91229	0.271657	1.93469e-12	0.929716	Platelet count	9.11675e-09
224	5	176536402	T	C	rs244725	-0.0103852	0.0023592	1.073e-05	0.381436	Platelet crit	0.0133901
225	16	88596704	T	C	rs1993993	-0.0322415	0.00445581	4.63626e-13	0.929716	Platelet crit	2.52373e-09
226	5	176536402	T	C	rs244725	-0.000506178	0.000115564	1.18668e-05	0.381436	Platelet crit	0.0144656
227	16	88596704	T	C	rs1993993	-0.00150042	0.000218266	6.24032e-12	0.929716	Platelet crit	2.73639e-08
228	1	63048277	A	C	rs35194512	-0.0214974	0.00250342	8.94452e-18	0.35251	Mean platelet (thrombocyte) volume	1.28362e-13
229	14	92284433	T	C	rs11160028	0.0170464	0.00251001	1.11252e-11	0.654492	Mean platelet (thrombocyte) volume	4.68328e-08
230	18	9265953	C	T	rs148183182	0.0229495	0.00517143	9.093e-06	0.0582568	Mean platelet (thrombocyte) volume	0.0116057
231	19	45727443	G	A	rs185070442	0.0596793	0.00907809	4.90527e-11	0.0177356	Mean platelet (thrombocyte) volume	1.96038e-07
232	1	63048277	A	C	rs35194512	-0.022156	0.00269717	2.13681e-16	0.35251	Mean platelet (thrombocyte) volume	2.24879e-12
233	14	92284433	T	C	rs11160028	0.0171673	0.00270427	2.18104e-10	0.654492	Mean platelet (thrombocyte) volume	7.73708e-07
234	18	9265953	C	T	rs148183182	0.0234936	0.00557164	2.48037e-05	0.0582568	Mean platelet (thrombocyte) volume	0.0271911
235	19	45727443	G	A	rs185070442	0.0577987	0.00978071	3.43551e-09	0.0177356	Mean platelet (thrombocyte) volume	8.60843e-06
236	1	63048277	A	C	rs35194512	-0.0479888	0.00247678	1.37467e-83	0.35251	Platelet distribution width	4.34012e-78
237	3	122784045	T	A	rs60250573	0.0158083	0.00377944	2.88113e-05	0.111741	Platelet distribution width	0.0310455
238	12	3250245	G	C	rs149734922	0.0452958	0.00999303	5.82423e-06	0.0169743	Platelet distribution width	0.00782482
239	14	92284433	T	C	rs11160028	-0.0146902	0.00248441	3.36381e-09	0.654492	Platelet distribution width	8.56472e-06
240	16	88596704	T	C	rs1993993	0.0296602	0.00463453	1.55752e-10	0.929716	Platelet distribution width	5.6522e-07
241	1	63048277	A	C	rs35194512	-0.0240872	0.00128299	1.33952e-78	0.35251	Platelet distribution width	2.11457e-73
242	12	3250245	G	C	rs149734922	0.0217825	0.00517631	2.57575e-05	0.0169743	Platelet distribution width	0.028139
243	14	92284433	T	C	rs11160028	-0.00698169	0.00128691	5.79455e-08	0.654492	Platelet distribution width	0.00011803
244	16	88596704	T	C	rs1993993	0.0146021	0.00240066	1.18414e-09	0.929716	Platelet distribution width	3.52696e-06
245	6	45560104	G	C	rs74548726	0.0262145	0.00443503	3.40774e-09	0.0740682	Monocyte count	8.60716e-06
246	7	74044514	G	A	rs28368904	0.0229441	0.00554144	3.4669e-05	0.0457593	Monocyte count	0.0366078
247	17	57416562	T	G	rs75559421	-0.0314604	0.00487096	1.05697e-10	0.0597311	Monocyte count	3.97271e-07
248	6	45560104	G	C	rs74548726	0.0060154	0.000995524	1.51943e-09	0.0740682	Monocyte count	4.27201e-06
249	5	108248885	C	T	rs9326754	-0.0219125	0.00434982	4.71745e-07	0.0880413	Neutrophill count	0.000832066
250	5	176536402	T	C	rs244725	0.010804	0.00246836	1.20354e-05	0.381436	Neutrophill count	0.0145318
251	17	57416562	T	G	rs75559421	0.027516	0.00500281	3.7981e-08	0.0597311	Neutrophill count	8.15741e-05
252	5	108248885	C	T	rs9326754	-0.0295689	0.00614102	1.47279e-06	0.0880413	Neutrophill count	0.00232495
253	17	57416562	T	G	rs75559421	0.0361344	0.00706292	3.12143e-07	0.0597311	Neutrophill count	0.000572966
254	6	45560104	G	C	rs74548726	0.0138139	0.00337028	4.15469e-05	0.0740682	Eosinophill count	0.0420424
255	5	176536402	T	C	rs244725	-0.0112354	0.00244143	4.18672e-06	0.381436	Lymphocyte percentage	0.00592751
256	5	176536402	T	C	rs244725	-0.0799855	0.0179689	8.53636e-06	0.381436	Lymphocyte percentage	0.0109557
257	1	220892716	C	T	rs76972700	-0.0278335	0.00583002	1.80518e-06	0.0410583	Monocyte percentage	0.00279379
258	6	153319568	A	T	rs743010	-0.0135014	0.00274859	9.01367e-07	0.229683	Monocyte percentage	0.00149779
259	17	57416562	T	G	rs75559421	-0.0527741	0.0048625	1.94342e-27	0.0597311	Monocyte percentage	2.04526e-22
260	17	57416562	T	G	rs75559421	-0.0916212	0.0133771	7.44271e-12	0.0597311	Monocyte percentage	3.21893e-08
261	5	176536402	T	C	rs244725	0.0102436	0.00246773	3.31097e-05	0.381436	Neutrophill percentage	0.0351967
262	17	57416562	T	G	rs75559421	0.0254557	0.00500153	3.59036e-07	0.0597311	Neutrophill percentage	0.000655232
263	17	57416562	T	G	rs75559421	0.201253	0.0420227	1.67553e-06	0.0597311	Neutrophill percentage	0.00260591
264	17	57416562	T	G	rs75559421	0.0234119	0.00503156	3.2723e-06	0.0597311	Basophill percentage	0.00473915
265	17	57416562	T	G	rs75559421	0.0170105	0.00304894	2.41887e-08	0.0597311	Basophill percentage	5.34048e-05
266	16	88596704	T	C	rs1993993	-0.0185732	0.00428753	1.47864e-05	0.929716	Reticulocyte percentage	0.0172097
267	16	88596704	T	C	rs1993993	-0.0206324	0.00465834	9.46461e-06	0.929716	Reticulocyte count	0.0120007
268	16	88596704	T	C	rs1993993	-0.000812447	0.000184133	1.02313e-05	0.929716	Reticulocyte count	0.0129209
269	1	63048277	A	C	rs35194512	-0.0125704	0.0025122	5.62621e-07	0.35251	Mean sphered cell volume	0.000974339
270	1	63048277	A	C	rs35194512	-0.0650366	0.0132251	8.76179e-07	0.35251	Mean sphered cell volume	0.00146939
271	5	108248885	C	T	rs9326754	0.0204626	0.00325158	3.11519e-10	0.0880413	Forced vital capacity (FVC)	1.06906e-06
272	5	108248885	C	T	rs9326754	0.0199416	0.00335278	2.72053e-09	0.0880413	Forced vital capacity (FVC)	7.34127e-06
273	5	108248885	C	T	rs9326754	0.0152366	0.00333052	4.76775e-06	0.0880413	Forced expiratory volume in 1-second (FEV1)	0.00666053
274	10	102626510	G	T	rs61873510	0.00861495	0.00199078	1.50906e-05	0.327711	Forced expiratory volume in 1-second (FEV1)	0.0174521
275	5	108248885	C	T	rs9326754	0.0116422	0.00258564	6.71334e-06	0.0880413	Forced expiratory volume in 1-second (FEV1)	0.00886838
276	10	102626510	G	T	rs61873510	0.00655969	0.00154553	2.19352e-05	0.327711	Forced expiratory volume in 1-second (FEV1)	0.0242997
277	10	102626510	G	T	rs61873510	0.0109824	0.00217601	4.48949e-07	0.327711	Peak expiratory flow (PEF)	0.000800806
278	10	102626510	G	T	rs61873510	1.39932	0.276149	4.03768e-07	0.327711	Peak expiratory flow (PEF)	0.000728446
279	3	64930453	A	C	rs73126001	0.05112	0.00678973	5.13322e-14	0.0413573	Ankle spacing width	3.60148e-10
280	3	64930453	A	C	rs73126001	0.235635	0.0310999	3.55857e-14	0.0413573	Ankle spacing width	2.55344e-10
281	6	10054296	T	A	rs855384	-0.0132344	0.00325317	4.74055e-05	0.289808	Heel Broadband ultrasound attenuation, direct entry	0.0470658
282	6	10054296	T	A	rs855384	-0.270289	0.0627233	1.63898e-05	0.289808	Heel Broadband ultrasound attenuation, direct entry	0.0188167
283	5	108248885	C	T	rs9326754	-0.0187996	0.00411405	4.88804e-06	0.0880413	Systolic blood pressure, automated reading	0.00679849
284	5	108248885	C	T	rs9326754	-0.360733	0.076984	2.78954e-06	0.0880413	Systolic blood pressure, automated reading	0.00407739
285	3	64930453	A	C	rs73126001	0.0557116	0.00918744	1.33282e-09	0.0413573	Ankle spacing width (left)	3.87622e-06
286	3	64930453	A	C	rs73126001	0.253929	0.0419977	1.48708e-09	0.0413573	Ankle spacing width (left)	4.22975e-06
287	3	64930453	A	C	rs73126001	0.0566741	0.00932481	1.22244e-09	0.0413573	Ankle spacing width (right)	3.60701e-06
288	3	64930453	A	C	rs73126001	0.254452	0.0421155	1.529e-09	0.0413573	Ankle spacing width (right)	4.27201e-06
289	2	433764	A	T	rs62104175	0.0114998	0.00242414	2.09751e-06	0.240418	Waist circumference	0.00318379
290	7	147637453	T	C	rs10952717	-0.0105884	0.00232693	5.35648e-06	0.271011	Waist circumference	0.00732101
291	10	102626510	G	T	rs61873510	0.0139247	0.00225785	6.95577e-10	0.327711	Waist circumference	2.19074e-06
292	2	433764	A	T	rs62104175	0.158374	0.032864	1.44294e-06	0.240418	Waist circumference	0.00228928
293	7	147637453	T	C	rs10952717	-0.143791	0.0315462	5.16355e-06	0.271011	Waist circumference	0.00711601
294	10	102626510	G	T	rs61873510	0.195019	0.0306095	1.87787e-10	0.327711	Waist circumference	6.73731e-07
295	2	433764	A	T	rs62104175	0.0134155	0.0027604	1.17447e-06	0.240418	Hip circumference	0.00190156
296	10	102626510	G	T	rs61873510	0.0181817	0.00257093	1.52962e-12	0.327711	Hip circumference	7.31717e-09
297	2	433764	A	T	rs62104175	0.129868	0.0252634	2.74082e-07	0.240418	Hip circumference	0.000512032
298	10	102626510	G	T	rs61873510	0.167484	0.0235295	1.09677e-12	0.327711	Hip circumference	5.41052e-09
299	2	33735391	C	T	rs116769299	-0.0186269	0.00355876	1.65873e-07	0.0566842	Standing height	0.000317391
300	5	108248885	C	T	rs9326754	0.0190111	0.0030193	3.04695e-10	0.0880413	Standing height	1.05713e-06
301	10	102626510	G	T	rs61873510	0.0121346	0.00180437	1.75747e-11	0.327711	Standing height	7.30092e-08
302	2	33735391	C	T	rs116769299	-0.170109	0.0320817	1.1438e-07	0.0566842	Standing height	0.000224299
303	5	108248885	C	T	rs9326754	0.176195	0.0272185	9.59734e-11	0.0880413	Standing height	3.6507e-07
304	10	102626510	G	T	rs61873510	0.110802	0.0162662	9.65277e-12	0.327711	Standing height	4.11835e-08
305	5	108248885	C	T	rs9326754	-0.0451182	0.00931902	1.29099e-06	0.0880413	Intra-ocular pressure, Goldmann-correlated (right)	0.002069
306	5	108248885	C	T	rs9326754	-0.187307	0.0368261	3.6606e-07	0.0880413	Intra-ocular pressure, Goldmann-correlated (right)	0.000664212
307	2	126046421	A	G	rs313273	-0.107167	0.0258881	3.48763e-05	0.975336	Longest period of unenthusiasm / disinterest	0.0367039
308	3	64930453	A	C	rs73126001	0.00891053	0.00216808	3.95978e-05	0.0413573	Qualifications: None of the above	0.0408557
309	10	102626510	G	T	rs61873510	-0.00396291	0.000925626	1.85822e-05	0.327711	Mouth/teeth dental problems: Dentures	0.0209528
310	6	45560104	G	C	rs74548726	-0.00866709	0.00210297	3.76739e-05	0.0740682	Blood clot, DVT, bronchitis, emphysema, asthma, rhinitis, eczema, allergy diagnosed by doctor: None of the above	0.0393856
311	1	63048277	A	C	rs35194512	-0.00725922	0.00108307	2.0548e-11	0.35251	Medication for cholesterol, blood pressure, diabetes, or take exogenous hormones: Cholesterol lowering medication	8.42524e-08
312	1	63048277	A	C	rs35194512	0.00706028	0.00153154	4.03052e-06	0.35251	Medication for cholesterol, blood pressure, diabetes, or take exogenous hormones: None of the above	0.00573207
313	10	102626510	G	T	rs61873510	-0.00564919	0.00112445	5.06349e-07	0.327711	Leisure/social activities: Pub or social club	0.000883232
314	1	63048277	A	C	rs35194512	-0.0113841	0.00146355	7.38782e-15	0.35251	Medication for cholesterol, blood pressure or diabetes: Cholesterol lowering medication	5.83122e-11
315	2	60473094	T	C	rs359237	0.00231853	0.000532865	1.35518e-05	0.53346	Own or rent accommodation lived in: Rent - from local authority, local council, housing association	0.0159649
316	5	171614784	C	G	rs74759636	-0.00127277	0.000312602	4.67156e-05	0.0858168	Childhood asthma (age<16)	0.0466744
317	5	171614784	C	G	rs74759636	-0.00126972	0.000312056	4.72493e-05	0.0858168	Asthma, hospital admissions 1	0.0470587
318	7	17743189	T	A	rs7794062	-0.00106853	0.000262307	4.63053e-05	0.521987	Diagnoses - main ICD10: H02 Other disorders of eyelid	0.0464113
319	7	17743189	T	A	rs7794062	-0.00107468	0.000262364	4.20199e-05	0.521987	Other disorders of eyelid	0.0423852
