# Supplementary material for: Identification of Risk Loci for Radiotherapy-Induced Tinnitus and Hearing Loss Through Integrated Genomic Analysis
Source: Int J Mol Sci. 2025 Apr 26;26(9):4132. doi: 10.3390/ijms26094132 (PMC12071707; doi:10.3390/ijms26094132)
Supplement: Supplementary file 1 [file ijms-26-04132-s001.zip › ijms-3551654-supplementary/Table S2 Detailed Characteristics of Biological Process (BP) Associated with Proximal Genes from Tinnitus.xlsx]

## Sheet: Table S2
Table S2 Detailed Characteristics of Biological Process (BP) Associated with Proximal Genes from Tinnitus
Term	Overlap	P-value	Adjusted P-value	Odds Ratio	Combined Score	Genes
Positive Regulation Of Telomerase RNA Localization To Cajal Body (GO:1904874)	3/14	0.000649215	0.331361	21.6177	158.669	CCT3;RUVBL2;NHP2
Positive Regulation Of Canonical Wnt Signaling Pathway (GO:0090263)	6/85	0.000718306	0.331361	6.07255	43.9569	KANK1;CDH3;DAPK3;PLEKHA4;LGR5;DACT1
Regulation Of Telomerase RNA Localization To Cajal Body (GO:1904872)	3/17	0.0011794	0.331361	16.9828	114.511	CCT3;RUVBL2;NHP2
Regulation Of Canonical Wnt Signaling Pathway (GO:0060828)	9/207	0.00128957	0.331361	3.65694	24.3312	GREM1;KANK1;CDH3;RUVBL2;DAPK3;PLEKHA4;AXIN2;LGR5;DACT1
Atrioventricular Valve Morphogenesis (GO:0003181)	3/19	0.00164967	0.331361	14.8584	95.2006	TGFB2;AXIN2;ZFPM1
Positive Regulation Of Osteoblast Differentiation (GO:0045669)	4/44	0.00224933	0.331361	7.94677	48.4524	FBN2;NELL1;FBXO5;RUNX2
Regulation Of Transforming Growth Factor Beta2 Production (GO:0032909)	2/6	0.00229405	0.331361	39.488	239.986	TGFB2;CDH3
Regulation Of Translational Termination (GO:0006449)	2/6	0.00229405	0.331361	39.488	239.986	UPF1;MTRF1
Defense Response To Gram-negative Bacterium (GO:0050829)	5/75	0.00257113	0.331361	5.69057	33.9352	LCE3C;LCE3A;DEFB119;LCE3B;DEFB118
Positive Regulation Of Wnt Signaling Pathway (GO:0030177)	6/109	0.00259079	0.331361	4.65191	27.7058	KANK1;CDH3;DAPK3;PLEKHA4;LGR5;DACT1
Negative Regulation Of Osteoblast Proliferation (GO:0033689)	2/7	0.00318502	0.33947	31.5888	181.613	GREM1;NELL1
Peptidyl-Tyrosine Dephosphorylation Involved In Inactivation Of Protein Kinase Activity (GO:1990264)	2/7	0.00318502	0.33947	31.5888	181.613	PTPRB;PTPRR
Translational Termination (GO:0006415)	2/8	0.00421148	0.343406	26.3227	143.983	MTRF1;MTRF1L
Regulation Of Wnt Signaling Pathway, Planar Cell Polarity Pathway (GO:2000095)	2/8	0.00421148	0.343406	26.3227	143.983	PLEKHA4;DACT1
Regulation Of Osteoblast Differentiation (GO:0045667)	5/85	0.0044157	0.343406	4.97672	26.9867	GREM1;FBN2;NELL1;FBXO5;RUNX2
Defense Response To Gram-positive Bacterium (GO:0050830)	5/85	0.0044157	0.343406	4.97672	26.9867	LCE3C;LCE3A;DEFB119;LCE3B;DEFB118
Neuron Migration (GO:0001764)	4/55	0.00507409	0.343406	6.22929	32.9131	NELL1;TUBGCP2;DCDC2;SDCCAG8
Nuclear-Transcribed mRNA Catabolic Process, Nonsense-Mediated Decay (GO:0000184)	3/28	0.00513087	0.343406	9.50506	50.1152	UPF1;EIF3E;SMG5
Sequestering Of Extracellular Ligand From Receptor (GO:0035581)	2/9	0.00536992	0.343406	22.5611	117.926	FBN2;GREM1
Mitral Valve Morphogenesis (GO:0003183)	2/9	0.00536992	0.343406	22.5611	117.926	AXIN2;ZFPM1
Artery Morphogenesis (GO:0048844)	3/30	0.00624238	0.380191	8.80009	44.6727	NELL1;TGFB2;ANGPTL3
Atrial Septum Morphogenesis (GO:0060413)	2/10	0.00665686	0.387006	19.74	98.939	TGFB2;ZFPM1
Regulation Of Pathway-Restricted SMAD Protein Phosphorylation (GO:0060393)	4/61	0.00732256	0.407198	5.57187	27.3958	GREM1;TWSG1;TGFB2;GDF1
Semaphorin-Plexin Signaling Pathway (GO:0071526)	3/34	0.00886749	0.470212	7.66304	36.2106	SEMA4A;NELL1;PLXNA4
Negative Regulation Of Transferase Activity (GO:0051348)	3/37	0.0112007	0.470212	6.98583	31.3788	HNRNPU;GDF1;FBXO5
Atrial Septum Development (GO:0003283)	2/13	0.0112551	0.470212	14.3542	64.4063	TGFB2;ZFPM1
Atrioventricular Valve Development (GO:0003171)	2/13	0.0112551	0.470212	14.3542	64.4063	TGFB2;ZFPM1
Cardiocyte Differentiation (GO:0035051)	2/13	0.0112551	0.470212	14.3542	64.4063	GREM1;TGFB2
Negative Regulation Of Cell Adhesion (GO:0007162)	4/72	0.0129722	0.470212	4.66793	20.2819	DEFB118;ANGPT1;CDH1;PLXNA4
Negative Regulation Of Mitotic Cell Cycle Phase Transition (GO:1901991)	3/40	0.0138555	0.470212	6.41843	27.4649	RGCC;FBXO5;DACT1
Negative Regulation Of mRNA Catabolic Process (GO:1902373)	3/41	0.0148129	0.470212	6.24921	26.3233	HNRNPU;AXIN2;HNRNPAB
Branched-Chain Amino Acid Metabolic Process (GO:0009081)	2/15	0.0149026	0.470212	12.1446	51.0829	SLC25A44;BCAT2
Regulation Of Chromosome Organization (GO:0033044)	3/43	0.0168375	0.470212	5.93614	24.2441	UPF1;RUVBL2;SMG5
Positive Regulation Of Biomineral Tissue Development (GO:0070169)	3/43	0.0168375	0.470212	5.93614	24.2441	FBN2;NELL1;FBXO5
Regulation Of Cell-Cell Adhesion (GO:0022407)	3/43	0.0168375	0.470212	5.93614	24.2441	PTPRR;CDH1;ADAM8
Negative Regulation Of Phosphatase Activity (GO:0010923)	2/16	0.0168915	0.470212	11.2766	46.0191	PPP1R15A;TGFB2
Regulation Of Osteoblast Proliferation (GO:0033688)	2/16	0.0168915	0.470212	11.2766	46.0191	GREM1;NELL1
Positive Regulation Of Smooth Muscle Cell Migration (GO:0014911)	2/16	0.0168915	0.470212	11.2766	46.0191	NELL1;DOCK7
Cell Migration Involved In Sprouting Angiogenesis (GO:0002042)	2/17	0.0189864	0.470212	10.5243	41.7185	GREM1;NELL1
Organonitrogen Compound Biosynthetic Process (GO:1901566)	5/123	0.0198537	0.470212	3.36753	13.1986	ALDH3B2;SLC25A15;TYW1;GDF1;BCAT2
Development Of Primary Male Sexual Characteristics (GO:0046546)	3/46	0.0201505	0.470212	5.52115	21.5575	ADAM29;TGFB2;UTF1
Male Gonad Development (GO:0008584)	3/46	0.0201505	0.470212	5.52115	21.5575	ADAM29;TGFB2;UTF1
Regulation Of Epithelial To Mesenchymal Transition (GO:0010717)	4/83	0.0208328	0.470212	4.01572	15.5458	GREM1;TGFB2;RGCC;AXIN2
Cardiac Atrium Morphogenesis (GO:0003209)	2/18	0.0211844	0.470212	9.866	38.0284	TGFB2;ZFPM1
Positive Regulation Of Epithelial To Mesenchymal Transition (GO:0010718)	3/47	0.0213287	0.470212	5.3954	20.7599	TGFB2;RGCC;AXIN2
Generation Of Neurons (GO:0048699)	6/172	0.0220223	0.470212	2.87717	10.9784	NELL1;TGFB2;TUBGCP2;DCDC2;RUNX2;SDCCAG8
Regulation Of Cellular Response To Growth Factor Stimulus (GO:0090287)	2/19	0.0234827	0.470212	9.28518	34.8333	NELL1;TWSG1
Regulation Of Nuclear Division (GO:0051783)	2/19	0.0234827	0.470212	9.28518	34.8333	DAPK3;FBXO5
Regulation Of Protein-Containing Complex Disassembly (GO:0043244)	2/19	0.0234827	0.470212	9.28518	34.8333	UPF1;MTRF1
Positive Regulation Of Pathway-Restricted SMAD Protein Phosphorylation (GO:0010862)	3/49	0.0237962	0.470212	5.16029	19.2904	TWSG1;TGFB2;GDF1
Extracellular Matrix Organization (GO:0030198)	6/176	0.0243178	0.470212	2.8089	10.4394	GREM1;C6ORF15;TGFB2;ECM2;COL23A1;ADAM8
SMAD Protein Signal Transduction (GO:0060395)	3/51	0.0264117	0.470212	4.94478	17.9691	TGFB2;GDF1;RUNX2
Regulation Of Telomere Maintenance Via Telomerase (GO:0032210)	3/51	0.0264117	0.470212	4.94478	17.9691	CCT3;HNRNPU;SMG5
Positive Regulation Of Cell Differentiation (GO:0045597)	8/283	0.0274858	0.470212	2.32167	8.34428	FBN2;NELL1;TGFB2;RGCC;ADAM8;AXIN2;FBXO5;RUNX2
Sprouting Angiogenesis (GO:0002040)	3/52	0.0277748	0.470212	4.84362	17.3577	GREM1;NELL1;ANGPT1
Positive Regulation Of G2/M Transition Of Mitotic Cell Cycle (GO:0010971)	2/21	0.0283683	0.470212	8.30695	29.5934	FBXO5;TNFSF13B
Positive Regulation Of Heart Contraction (GO:0045823)	2/21	0.0283683	0.470212	8.30695	29.5934	TGFB2;SCN3B
Negative Regulation Of Biomineral Tissue Development (GO:0070168)	2/21	0.0283683	0.470212	8.30695	29.5934	GREM1;ASPN
Gonad Development (GO:0008406)	3/53	0.0291747	0.470212	4.74651	16.7763	ADAM29;TGFB2;UTF1
Blood Vessel Endothelial Cell Migration (GO:0043534)	2/22	0.0309501	0.470212	7.8912	27.4249	GREM1;NELL1
Positive Regulation Of Receptor Internalization (GO:0002092)	2/22	0.0309501	0.470212	7.8912	27.4249	GREM1;ANGPT1
Negative Regulation Of Wnt Signaling Pathway (GO:0030178)	5/140	0.0323485	0.470212	2.94092	10.0908	GREM1;WWOX;RUVBL2;AXIN2;DACT1
Regulation Of Mitotic Nuclear Division (GO:0007088)	3/56	0.0335945	0.470212	4.47715	15.1927	RGCC;DAPK3;FBXO5
Regulation Of Extracellular Matrix Organization (GO:1903053)	2/23	0.0336211	0.470212	7.51505	25.4956	ZNF469;AXIN2
Artery Development (GO:0060840)	2/23	0.0336211	0.470212	7.51505	25.4956	NELL1;ANGPTL3
Positive Regulation Of Neuron Apoptotic Process (GO:0043525)	2/23	0.0336211	0.470212	7.51505	25.4956	TGFB2;BAX
Regulation Of Axon Extension Involved In Axon Guidance (GO:0048841)	2/23	0.0336211	0.470212	7.51505	25.4956	SEMA4A;NELL1
Outflow Tract Septum Morphogenesis (GO:0003148)	2/24	0.0363785	0.470212	7.17309	23.77	NELL1;TGFB2
Positive Regulation Of Cell Cycle G2/M Phase Transition (GO:1902751)	2/24	0.0363785	0.470212	7.17309	23.77	FBXO5;TNFSF13B
Regulation Of Bone Mineralization (GO:0030500)	3/58	0.0367231	0.470212	4.31391	14.2547	GREM1;FBN2;NELL1
Regulation Of Monocyte Chemotaxis (GO:0090025)	2/25	0.0392198	0.470212	6.86087	22.2194	GREM1;DEFB124
Skeletal System Development (GO:0001501)	5/149	0.0405826	0.470212	2.75585	8.83088	COMP;WWOX;TGFB2;BGLAP;OGN
BMP Signaling Pathway (GO:0030509)	3/61	0.0416859	0.470212	4.09015	12.9968	TGFB2;GDF1;RUNX2
Cell-Cell Adhesion Mediated By Cadherin (GO:0044331)	2/26	0.0421424	0.470212	6.57467	20.82	CDH3;CDH1
Ventricular Septum Morphogenesis (GO:0060412)	2/27	0.045144	0.470212	6.31136	19.552	TGFB2;ZFPM1
mRNA Modification (GO:0016556)	2/27	0.045144	0.470212	6.31136	19.552	NSUN2;HNRNPAB
Positive Regulation Of Mitotic Cell Cycle Phase Transition (GO:1901992)	3/63	0.0451721	0.470212	3.95341	12.2448	RGCC;FBXO5;TNFSF13B
Limb Development (GO:0060173)	2/28	0.0482219	0.470212	6.06831	18.3988	COMP;GREM1
Positive Regulation Of DNA Biosynthetic Process (GO:2000573)	3/65	0.0487983	0.470212	3.8255	11.5532	CCT3;GREM1;RGCC
Cell-Matrix Adhesion (GO:0007160)	4/109	0.0491586	0.470212	3.01736	9.0904	ECM2;DEFB118;ANGPTL3;BCAT2
Regulation Of Wnt Signaling Pathway (GO:0030111)	4/109	0.0491586	0.470212	3.01736	9.0904	KANK1;WWOX;DCDC2;DACT1
