# Supplementary material for: Identification of Risk Loci for Radiotherapy-Induced Tinnitus and Hearing Loss Through Integrated Genomic Analysis
Source: Int J Mol Sci. 2025 Apr 26;26(9):4132. doi: 10.3390/ijms26094132 (PMC12071707; doi:10.3390/ijms26094132)
Supplement: Supplementary file 1 [file ijms-26-04132-s001.zip › ijms-3551654-supplementary/Table S3 Detailed Characteristics of Reactome Patnway Analysis Associated with Proximal Genes from Tinnitus.xlsx]

## Sheet: Sheet1
Table S3 Detailed Characteristics of Reactome Patnway Analysis Associated with Proximal Genes from Tinnitus
Term	Overlap	P-value	Adjusted P-value	Odds Ratio	Combined Score	Genes
Formation of the Cornified Envelope	10/129	5.58174e-06	0.00189671	6.8161	82.4476	LCE2B;LCE3C;LCE2C;LCE3D;LCE3A;LCE2A;CDSN;LCE3B;LCE4A;LCE2D
Beta Defensins	6/39	8.68058e-06	0.00189671	14.5713	169.82	DEFB119;DEFB118;DEFB116;DEFB124;DEFB123;DEFB121
Defensins	6/49	3.34884e-05	0.00487815	11.177	115.171	DEFB119;DEFB118;DEFB116;DEFB124;DEFB123;DEFB121
Keratinization	10/217	0.000447499	0.0488893	3.90087	30.0828	LCE2B;LCE3C;LCE2C;LCE3D;LCE3A;LCE2A;CDSN;LCE3B;LCE4A;LCE2D
Antimicrobial Peptides	6/95	0.00128611	0.112322	5.3875	35.8599	DEFB119;DEFB118;DEFB116;DEFB124;DEFB123;DEFB121
RUNX2 Regulates Chondrocyte Maturation	2/5	0.00154218	0.112322	52.6533	340.907	HDAC4;RUNX2
Defective B4GALT1 Causes B4GALT1-CDG (CDG-2d)	2/8	0.00421148	0.204491	26.3227	143.983	OGN;OMD
Defective CHST6 Causes MCDC1	2/8	0.00421148	0.204491	26.3227	143.983	OGN;OMD
Defective ST3GAL3 Causes MCT12 and EIEE15	2/8	0.00421148	0.204491	26.3227	143.983	OGN;OMD
RUNX2 Regulates Bone Development	3/31	0.00684773	0.299246	8.48537	42.2897	HDAC4;BGLAP;RUNX2
Keratan Sulfate Degradation	2/15	0.0149026	0.592038	12.1446	51.0829	OMD;OGN
Protein Methylation	2/17	0.0189864	0.638235	10.5243	41.7185	PRMT3;EEF2
Signaling by NTRK3 (TRKC)	2/17	0.0189864	0.638235	10.5243	41.7185	NTRK3;BAX
Other Semaphorin Interactions	2/19	0.0234827	0.732994	9.28518	34.8333	SEMA4A;PLXNA4
Branched-chain Amino Acid Catabolism	2/21	0.0283683	0.776918	8.30695	29.5934	SLC25A44;BCAT2
Degradation of the Extracellular Matrix	5/140	0.0323485	0.776918	2.94092	10.0908	FBN2;CDH1;PHYKPL;COL23A1;ADAM8
Telomere Extension By Telomerase	2/23	0.0336211	0.776918	7.51505	25.4956	RUVBL2;NHP2
RUNX2 Regulates Osteoblast Differentiation	2/24	0.0363785	0.776918	7.17309	23.77	BGLAP;RUNX2
Extracellular Matrix Organization	8/300	0.0368898	0.776918	2.18459	7.20877	COMP;FBN2;TGFB2;PHYKPL;CDH1;COL23A1;ADAM8;ASPN
Transcriptional Regulation by RUNX2	4/106	0.0451691	0.776918	3.10658	9.62214	HDAC4;BGLAP;BAX;RUNX2
Keratan Sulfate Biosynthesis	2/28	0.0482219	0.776918	6.06831	18.3988	OMD;OGN
