# Supplementary material for: Identification of Risk Loci for Radiotherapy-Induced Tinnitus and Hearing Loss Through Integrated Genomic Analysis
Source: Int J Mol Sci. 2025 Apr 26;26(9):4132. doi: 10.3390/ijms26094132 (PMC12071707; doi:10.3390/ijms26094132)
Supplement: Supplementary file 1 [file ijms-26-04132-s001.zip › ijms-3551654-supplementary/Table S4 Detailed Characteristics of SNPs Significantly Associated with Hearing Loss ( in Cranial Radiation Therapy-treated Pediatric Cancer Survivors) and Their Proximal Genes.xlsx]

## Sheet: GCST90027273 related significan
Table S4 Detailed Characteristics of SNPs Significantly Associated with Hearing Loss ( in Cranial Radiation Therapy-treated Pediatric Cancer Survivors) and Their Proximal Genes
Order	SNP	beta.exposure	se.exposure	effect_allele.exposure	pval.exposure	chromosome	position	GENES
1	rs1016737	1.19634	0.29032	G	3.776e-05	16	13587136	SHISA9
2	rs10215162	0.418052	0.0977085	C	1.881e-05	7	156062647	NA
3	rs10231417	-0.508495	0.124608	A	4.489e-05	7	71412628	CALN1
4	rs10447104	0.541743	0.118268	A	4.636e-06	5	62164941	NA
5	rs10952717	-0.523911	0.125493	C	2.982e-05	7	147637453	CNTNAP2,MIR548F3,MIR548T
6	rs11160028	0.444686	0.103346	T	1.686e-05	14	92284433	CATSPERB,FBLN5,TC2N
7	rs111886364	0.480573	0.103259	C	3.255e-06	5	93196537	FAM172A
8	rs111933964	0.836381	0.201058	A	3.184e-05	17	2197052	LOC101927839,MNT,SGSM2,SMG6,SNORD91A,SNORD91B,SRR,TSR1
9	rs112405153	1.21876	0.28792	T	2.306e-05	20	2668650	EBF4,IDH3B,MIR1292,NOP56,SNORA51,SNORD56,SNORD57,SNORD86,SNORD110,TMC2
10	rs113378111	1.03496	0.245877	A	2.562e-05	2	9928153	TAF1B
11	rs116769299	0.799307	0.189788	T	2.536e-05	2	33735391	FAM98A,RASGRP3
12	rs117331970	1.41001	0.31857	T	9.597e-06	8	120403141	NOV,LOC124902009
13	rs11742818	1.26356	0.302338	C	2.924e-05	5	115118511	AP3S1,ATG12,CDO1
14	rs117669215	1.3997	0.342205	T	4.309e-05	15	65781322	DPP8,IGDCC4,PTPLAD1,VWA9
15	rs13115551	-0.669235	0.156303	G	1.855e-05	4	38294143	NA
16	rs13140340	0.839842	0.17706	G	2.103e-06	4	150781561	NA
17	rs138771795	0.797057	0.183154	A	1.35e-05	1	77603541	MIR7156,PIGK,ST6GALNAC5
18	rs139241768	0.41871	0.100742	A	3.235e-05	2	67205868	LOC101060019,LOC102724321
19	rs141272251	1.25675	0.268156	A	2.777e-06	17	10678422	ADPRM,LINC00675,MAGOH2,PIRT,SCO1,TMEM220,TMEM220-AS1
20	rs142409403	1.37549	0.324922	A	2.303e-05	20	50500716	LOC101927678,SALL4
21	rs142655196	1.31372	0.32375	T	4.953e-05	2	176482218	LOC107985962
22	rs143096305	1.35764	0.318245	C	1.99e-05	6	77077747	NA
23	rs143407396	1.51842	0.370735	G	4.209e-05	10	5699727	ASB13,FAM208B
24	rs143942302	0.771958	0.184998	T	3.009e-05	6	158585463	GTF2H5,SERAC1,SYNJ2
25	rs144997352	1.32468	0.294623	T	6.918e-06	1	224812470	CNIH3
26	rs1459398	0.477476	0.115973	A	3.836e-05	21	24728198	D21S2088E
27	rs146378205	1.01813	0.248055	C	4.053e-05	2	225280897	CUL3,FAM124B
28	rs146701239	1.27369	0.311106	C	4.239e-05	1	8070905	ERRFI1,PARK7,TNFRSF9
29	rs148442070	1.36456	0.305604	G	8.002e-06	16	68743256	CDH1,CDH3
30	rs150128828	1.71722	0.409665	C	2.768e-05	6	130931563	NA
31	rs17059651	0.63074	0.138015	G	4.875e-06	18	74330301	LINC00683,LINC00908,LOC101927651
32	rs17297606	-0.493149	0.117282	C	2.613e-05	7	115179820	NA
33	rs17763311	1.11645	0.268661	G	3.244e-05	3	44115923	MIR138-1
34	rs1784574	-0.558616	0.137343	C	4.756e-05	9	113645552	LPAR1,MUSK
35	rs185070442	1.2404	0.300927	A	3.757e-05	19	45727443	BLOC1S3,CKM,EXOC3L2,MARK4,NKPD1,PPP1R37,TRAPPC6A
36	rs188291147	1.43889	0.35107	G	4.157e-05	14	82685713	NA
37	rs190547025	1.59534	0.361846	T	1.039e-05	1	108761013	NBPF4,SLC25A24
38	rs191986344	1.12558	0.27584	T	4.493e-05	15	49834419	DTWD1,FAM227B,FGF7
39	rs1967605	1.55138	0.368841	T	2.598e-05	1	106078722	NA
40	rs200967978	1.14231	0.266799	A	1.856e-05	3	195511465	MIR570,MIR6829,MUC4,MUC20,SDHAP2,TNK2
41	rs204537	0.584448	0.134604	C	1.412e-05	19	44956025	CEACAM20,CEACAM22P,ZNF112,ZNF180,ZNF229,ZNF285
42	rs244725	-0.493149	0.112036	C	1.074e-05	5	176536402	FGFR4,NSD1,ZNF346
43	rs28368904	0.772882	0.189526	A	4.543e-05	7	74044514	GTF2I,GTF2IRD1,LOC101926943
44	rs35047950	0.518794	0.120492	A	1.665e-05	4	190156664	NA
45	rs35371612	1.25419	0.302266	G	3.335e-05	20	16644041	KIF16B,OTOR,SNRPB2
46	rs359237	-0.446287	0.0996213	T	7.47e-06	2	60473094	NA
47	rs376692204	1.04169	0.236011	T	1.016e-05	7	4745624	AP5Z1,FOXK1,MIR4656,RADIL
48	rs4620564	0.896088	0.214885	C	3.045e-05	1	100253761	AGL,FRRS1,MIR548AA1,MIR548D1,PALMD
49	rs4648521	1.10625	0.271434	A	4.59e-05	1	3447797	ARHGEF16,MEGF6,MIR551A,PRDM16,TPRG1L,WRAP73
50	rs55888812	0.506215	0.118395	G	1.906e-05	7	55616996	VOPP1
51	rs55915220	0.706063	0.166162	C	2.145e-05	5	27620259	LOC124901177
52	rs56344180	0.56645	0.132931	T	2.033e-05	2	37875681	CDC42EP3
53	rs60250573	0.557327	0.136918	A	4.691e-05	3	122784045	MIR7110,PDIA5,SEMA5B
54	rs6071091	-0.479812	0.105664	A	5.601e-06	20	58616328	C20orf197,CDH26,FAM217B,LOC284757,LOC729296
55	rs61873510	0.464991	0.112375	T	3.506e-05	10	102626510	FAM178A,PAX2
56	rs62104175	0.476234	0.111848	T	2.064e-05	2	433764	NA
57	rs67522722	0.903813	0.182925	C	7.777e-07	6	16736244	ATXN1
58	rs7027765	0.455524	0.10926	C	3.057e-05	9	14542493	ZDHHC21
59	rs72745952	0.674983	0.155074	C	1.345e-05	15	82120617	NA
60	rs72766826	1.0616	0.259272	C	4.23e-05	5	66874582	NA
61	rs7297534	0.552159	0.131812	C	2.802e-05	12	69506742	NA
62	rs73033426	1.51293	0.370577	C	4.453e-05	19	42791994	CIC,CNFN,DEDD2,ERF,GSK3A,MEGF8,MIR8077,PAFAH1B3,PRR19,TMEM145,ZNF526
63	rs73057417	1.47293	0.346117	A	2.085e-05	12	12392602	LRP6,MANSC1
64	rs73126001	0.850578	0.192495	C	9.93e-06	3	64930453	ADAMTS9-AS2,MIR548A2
65	rs74750331	1.14581	0.269405	C	2.108e-05	3	145598817	NA
66	rs74805159	0.900568	0.202956	A	9.111e-06	8	66680248	MTFR1,PDE7A
67	rs75004782	0.859932	0.195091	C	1.044e-05	21	29733986	NA
68	rs75274095	1.52039	0.334652	G	5.541e-06	13	25913193	ATP8A2,MTMR6,NUPL1
69	rs75559421	0.826366	0.177865	G	3.384e-06	17	57416562	GDPD1,LOC101927728,MIR4729,YPEL2
70	rs75667754	1.2873	0.316041	G	4.637e-05	22	18086560	ATP6V1E1,BCL2L13,CECR2,LOC101929372,SLC25A18
71	rs76972700	0.95935	0.208771	T	4.323e-06	1	220892716	C1orf115,MARC1,MARC2,MARK1
72	rs773374	0.478096	0.11005	C	1.397e-05	13	105355569	LOC107984624
73	rs7794062	0.41871	0.101997	T	4.041e-05	7	17743189	SNX13
74	rs7814517	1.68621	0.396335	C	2.095e-05	8	65232438	MIR124-2,MIR124-2HG
75	rs9326754	0.689641	0.152753	T	6.339e-06	5	108248885	FER
76	rs9949946	0.45489	0.111698	A	4.651e-05	18	3797659	DLGAP1,DLGAP1-AS3,MIR6718
