# Supplementary material for: Identification of Risk Loci for Radiotherapy-Induced Tinnitus and Hearing Loss Through Integrated Genomic Analysis
Source: Int J Mol Sci. 2025 Apr 26;26(9):4132. doi: 10.3390/ijms26094132 (PMC12071707; doi:10.3390/ijms26094132)
Supplement: Supplementary file 1 [file ijms-26-04132-s001.zip › ijms-3551654-supplementary/Table S5 Detailed Characteristics of Biological Process (BP) Associated with Proximal Genes from Hearing Loss in Cranial Radiation Therapy-treated Pediatric Cancer Survivors.xlsx]

## Sheet: Sheet1
Table S5 Detailed Characteristics of Biological Process (BP) Associated with Proximal Genes from Hearing Loss in Cranial Radiation Therapy-treated Pediatric Cancer Survivors
Term	Overlap	P-value	Adjusted P-value	Odds Ratio	Combined Score	Genes
Cell-Cell Adhesion Mediated By Cadherin (GO:0044331)	4/26	7.78054e-05	0.0708807	20.6897	195.751	FER;CDH3;CDH1;CDH26
Vesicle Coating (GO:0006901)	3/28	0.00192783	0.419972	13.5751	84.8627	TRAPPC6A;CUL3;AP3S1
Adherens Junction Organization (GO:0034332)	3/35	0.00368	0.419972	10.6018	59.4213	CDH3;CDH1;CDH26
Transmembrane Receptor Protein Tyrosine Kinase Signaling Pathway (GO:0007169)	8/284	0.00400704	0.419972	3.33265	18.3952	FGF7;FER;GSK3A;MUSK;KIF16B;AP3S1;FGFR4;MUC20
Brain Development (GO:0007420)	6/169	0.00409359	0.419972	4.20723	23.1328	CNTNAP2;ATXN1;SYNJ2;CIC;PAFAH1B3;PAX2
Positive Regulation Of Keratinocyte Proliferation (GO:0010838)	2/11	0.00410937	0.419972	25.0164	137.452	FGF7;CDH3
Calcium-Dependent Cell-Cell Adhesion Via Plasma Membrane Cell Adhesion Molecules (GO:0016339)	3/38	0.00465171	0.419972	9.69159	52.0489	CDH3;CDH1;CDH26
Fibroblast Growth Factor Receptor Signaling Pathway (GO:0008543)	3/39	0.00500676	0.419972	9.4219	49.9075	FGF7;KIF16B;FGFR4
Regulation Of Neurotransmitter Receptor Activity (GO:0099601)	3/42	0.00616811	0.419972	8.69582	44.2475	DLGAP1;SHISA9;CNIH3
Learning (GO:0007612)	3/43	0.00658791	0.419972	8.478	42.5809	CNTNAP2;ATXN1;CIC
Serine Family Amino Acid Metabolic Process (GO:0009069)	2/14	0.00668101	0.419972	18.7595	93.9565	SRR;CDO1
Neural Crest Cell Development (GO:0014032)	3/44	0.00702432	0.419972	8.2708	41.0098	SEMA5B;FAM172A;RADIL
Anterograde Synaptic Vesicle Transport (GO:0048490)	2/15	0.00766402	0.419972	17.3156	84.3479	BLOC1S3;AP3S1
Synaptic Vesicle Transport Along Microtubule (GO:0099517)	2/15	0.00766402	0.419972	17.3156	84.3479	BLOC1S3;AP3S1
Insulin Receptor Signaling Pathway (GO:0008286)	3/47	0.00843476	0.419972	7.70571	36.7978	GSK3A;FER;AP3S1
Apoptotic Nuclear Changes (GO:0030262)	2/16	0.00870797	0.419972	16.0779	76.2659	CECR2;DEDD2
Phosphatidylinositol Dephosphorylation (GO:0046856)	2/16	0.00870797	0.419972	16.0779	76.2659	SYNJ2;MTMR6
Intracellular Cholesterol Transport (GO:0032367)	2/16	0.00870797	0.419972	16.0779	76.2659	SERAC1;LRP6
Neural Crest Cell Differentiation (GO:0014033)	2/18	0.0109741	0.419972	14.0668	63.4723	FAM172A;LRP6
COPII Vesicle Coating (GO:0048208)	2/19	0.012194	0.419972	13.2386	58.3402	TRAPPC6A;CUL3
Vesicle Targeting, Rough ER To cis-Golgi (GO:0048207)	2/19	0.012194	0.419972	13.2386	58.3402	TRAPPC6A;CUL3
Regulation Of Autophagy Of Mitochondrion (GO:1903146)	2/19	0.012194	0.419972	13.2386	58.3402	GSK3A;PARK7
Cellular Response To Fibroblast Growth Factor Stimulus (GO:0044344)	3/55	0.0129603	0.419972	6.51758	28.3245	FGF7;KIF16B;FGFR4
Negative Regulation Of Reactive Oxygen Species Metabolic Process (GO:2000378)	2/21	0.0148021	0.419972	11.8439	49.8982	PARK7;PAX2
Memory (GO:0007613)	3/58	0.0149515	0.419972	6.16114	25.8949	ATXN1;MUSK;CIC
Platelet Dense Granule Organization (GO:0060155)	2/22	0.016188	0.419972	11.2511	46.3939	BLOC1S3;AP3S1
Positive Regulation Of Cilium Assembly (GO:0045724)	2/22	0.016188	0.419972	11.2511	46.3939	WRAP73;MARK4
Positive Regulation Of Macromolecule Metabolic Process (GO:0010604)	8/364	0.0164945	0.419972	2.57317	10.5621	FGF7;GSK3A;CDH3;MUSK;PARK7;FAM98A;FGFR4;MARK1
Regulation Of Axon Extension Involved In Axon Guidance (GO:0048841)	2/23	0.0176272	0.419972	10.7148	43.2698	SEMA5B;MEGF8
Regulation Of AMPA Receptor Activity (GO:2000311)	2/24	0.0191186	0.419972	10.2273	40.4703	SHISA9;CNIH3
Negative Regulation Of Cell Death (GO:0060548)	3/64	0.0194251	0.419972	5.55344	21.8872	DPP8;PARK7;PAX2
Regulation Of Keratinocyte Proliferation (GO:0010837)	2/25	0.020661	0.419972	9.78211	37.9498	FGF7;CDH3
Secretory Granule Organization (GO:0033363)	2/25	0.020661	0.419972	9.78211	37.9498	BLOC1S3;AP3S1
Positive Regulation Of Monooxygenase Activity (GO:0032770)	2/26	0.0222536	0.419972	9.37405	35.6706	CDH3;PARK7
Protein Localization To Cell Surface (GO:0034394)	2/26	0.0222536	0.419972	9.37405	35.6706	FGF7;FBLN5
Cell-Cell Junction Organization (GO:0045216)	3/68	0.0227742	0.419972	5.21064	19.7073	CDH3;CDH1;CDH26
Regulation Of Transcription Regulatory Region DNA Binding (GO:2000677)	2/27	0.0238953	0.419972	8.99864	33.6016	NSD1;PARK7
Cell-Cell Junction Assembly (GO:0007043)	3/71	0.025479	0.419972	4.98	18.2761	CDH3;CDH1;CDH26
Regulation Of Plasma Membrane Bounded Cell Projection Organization (GO:0120035)	2/28	0.0255851	0.419972	8.6521	31.7164	GSK3A;MARK1
Phospholipid Dephosphorylation (GO:0046839)	2/30	0.0291052	0.419972	8.03328	28.4124	SYNJ2;MTMR6
Mesenchymal Cell Migration (GO:0090497)	2/32	0.0328062	0.419972	7.49697	25.6182	SEMA5B;RADIL
Lung Development (GO:0030324)	2/33	0.0347222	0.419972	7.25477	24.3787	ERRFI1;FGF7
Regulation Of DNA Biosynthetic Process (GO:2000278)	2/34	0.0366807	0.419972	7.0277	23.2301	FGFR4;SMG6
COPII-coated Vesicle Budding (GO:0090114)	2/36	0.0407215	0.419972	6.61364	21.1702	TRAPPC6A;CUL3
Neural Crest Cell Migration (GO:0001755)	2/36	0.0407215	0.419972	6.61364	21.1702	SEMA5B;RADIL
Substrate Adhesion-Dependent Cell Spreading (GO:0034446)	2/36	0.0407215	0.419972	6.61364	21.1702	FER;RADIL
Glucose Homeostasis (GO:0042593)	3/87	0.0426717	0.419972	4.02816	12.7057	FOXK1;PARK7;FGFR4
Negative Regulation Of Transferase Activity (GO:0051348)	2/37	0.042802	0.419972	6.42435	20.2442	GSK3A;PARK7
Melanosome Organization (GO:0032438)	2/37	0.042802	0.419972	6.42435	20.2442	BLOC1S3;AP3S1
Negative Regulation Of Glycogen Biosynthetic Process (GO:0045719)	1/5	0.043719	0.419972	27.9915	87.6127	GSK3A
Negative Regulation Of Mast Cell Activation (GO:0033004)	1/5	0.043719	0.419972	27.9915	87.6127	FER
Regulation Of Glycogen (Starch) Synthase Activity (GO:2000465)	1/5	0.043719	0.419972	27.9915	87.6127	GSK3A
Aminophospholipid Transport (GO:0015917)	1/5	0.043719	0.419972	27.9915	87.6127	ATP8A2
Attachment Of GPI Anchor To Protein (GO:0016255)	1/5	0.043719	0.419972	27.9915	87.6127	PIGK
Regulation Of Non-Motile Cilium Assembly (GO:1902855)	1/5	0.043719	0.419972	27.9915	87.6127	WRAP73
Regulation Of Superoxide Metabolic Process (GO:0090322)	1/5	0.043719	0.419972	27.9915	87.6127	FBLN5
Response To Bile Acid (GO:1903412)	1/5	0.043719	0.419972	27.9915	87.6127	FGFR4
Response To Lithium Ion (GO:0010226)	1/5	0.043719	0.419972	27.9915	87.6127	CDH1
Positive Regulation Of Epithelial Cell Differentiation Involved In Kidney Development (GO:2000698)	1/5	0.043719	0.419972	27.9915	87.6127	PAX2
Positive Regulation Of Gap Junction Assembly (GO:1903598)	1/5	0.043719	0.419972	27.9915	87.6127	CNTNAP2
Epithelial Tube Formation (GO:0072175)	1/5	0.043719	0.419972	27.9915	87.6127	PAX2
Gastrulation With Mouth Forming Second (GO:0001702)	1/5	0.043719	0.419972	27.9915	87.6127	MEGF8
Pronephros Development (GO:0048793)	1/5	0.043719	0.419972	27.9915	87.6127	PAX2
Mesenchymal Cell Differentiation Involved In Kidney Development (GO:0072161)	1/5	0.043719	0.419972	27.9915	87.6127	PAX2
Mesenchymal To Epithelial Transition Involved In Metanephros Morphogenesis (GO:0003337)	1/5	0.043719	0.419972	27.9915	87.6127	PAX2
Mesodermal Cell Fate Commitment (GO:0001710)	1/5	0.043719	0.419972	27.9915	87.6127	PAX2
Metanephric Collecting Duct Development (GO:0072205)	1/5	0.043719	0.419972	27.9915	87.6127	PAX2
Positive Regulation Of Plasma Membrane Bounded Cell Projection Assembly (GO:0120034)	3/88	0.0438983	0.419972	3.98057	12.4428	CDC42EP3;FAM98A;MARK4
Negative Regulation Of Type I Interferon Production (GO:0032480)	2/38	0.0449215	0.419972	6.24558	19.379	CUL3;ATG12
Anterograde Axonal Transport (GO:0008089)	2/39	0.047079	0.419972	6.07647	18.5693	BLOC1S3;AP3S1
Axonal Transport (GO:0098930)	2/39	0.047079	0.419972	6.07647	18.5693	BLOC1S3;AP3S1
