# Supplementary material for: Identification of Risk Loci for Radiotherapy-Induced Tinnitus and Hearing Loss Through Integrated Genomic Analysis
Source: Int J Mol Sci. 2025 Apr 26;26(9):4132. doi: 10.3390/ijms26094132 (PMC12071707; doi:10.3390/ijms26094132)
Supplement: Supplementary file 1 [file ijms-26-04132-s001.zip › ijms-3551654-supplementary/Table S6 Significant Traits Identified by PheWAS Analysis in the IEU UK Biobank Phenotype Dataset.xlsx]

## Sheet: sig_results
Table S5 Significant Traits Identified by PheWAS Analysis in the IEU UK Biobank Phenotype Dataset
Order	chr	position	rsid	nea	ea	Trait	beta	se	eaf	p	phenocode	p_fdr
1	1	63048277	rs35194512	A	C	ukb-b-10008	-0.00217734	0.00037124	0.349479	4.49997e-09	Treatment/medication code: atorvastatin	1.19221e-05
2	2	33735391	rs116769299	C	T	ukb-b-10787	-0.0140857	0.00278138	0.057506	4.09996e-07	Standing height	0.000817366
3	2	60473094	rs359237	T	C	ukb-b-10787	-0.00542031	0.00130384	0.532256	3.2e-05	Standing height	0.0322165
4	5	108248885	rs9326754	C	T	ukb-b-10787	0.0195656	0.00236838	0.089272	1.39991e-16	Standing height	1.08414e-12
5	10	102626510	rs61873510	G	T	ukb-b-10787	0.0106036	0.00142823	0.327857	1.10002e-13	Standing height	6.32834e-10
6	18	74330301	rs17059651	A	G	ukb-b-10787	-0.00917253	0.00208337	0.112024	1.09999e-05	Standing height	0.0132627
7	20	50192570	rs6063675	G	A	ukb-b-10787	0.00630305	0.00131672	0.473448	1.7e-06	Standing height	0.00267423
8	1	63048277	rs35194512	A	C	ukb-b-10912	-0.00876958	0.000711342	0.349479	6.4003e-35	Non-cancer illness code, self-reported: high cholesterol	1.28872e-29
9	19	44956025	rs204537	G	C	ukb-b-10912	-0.00443929	0.00098201	0.139778	6.19998e-06	Non-cancer illness code, self-reported: high cholesterol	0.00810639
10	5	108248885	rs9326754	C	T	ukb-b-11141	0.0167373	0.00345399	0.089276	1.29999e-06	Forced expiratory volume in 1-second (FEV1), Best measure	0.00209406
11	2	60473094	rs359237	T	C	ukb-b-11182	0.0196757	0.00456682	0.532272	1.6e-05	3mm cylindrical power (left)	0.0185152
12	1	63048277	rs35194512	A	C	ukb-b-11268	-0.00559904	0.00068699	0.349479	3.59998e-16	Treatment/medication code: simvastatin	2.68469e-12
13	10	102626510	rs61873510	G	T	ukb-b-11348	-0.00912103	0.00217066	0.327825	2.59998e-05	Bread intake	0.0272663
14	12	92999807	rs6538339	T	C	ukb-b-11675	-0.0005571	0.000118101	0.416979	2.39999e-06	Diagnoses - secondary ICD10: K66.0 Peritoneal adhesions	0.00355328
15	1	63048277	rs35194512	A	C	ukb-b-11740	-0.0124494	0.00136055	0.349678	5.70033e-20	Medication for cholesterol, blood pressure or diabetes: Cholesterol lowering medication	6.04094e-16
16	2	433764	rs62104175	A	T	ukb-b-11842	0.0137494	0.00203402	0.239524	1.39991e-11	Weight	6.12774e-08
17	10	102626510	rs61873510	G	T	ukb-b-11842	0.019476	0.0018936	0.327832	8.19974e-25	Weight	2.0638e-20
18	18	57792409	rs146585983	C	T	ukb-b-11842	-0.0180055	0.00428964	0.047009	2.69998e-05	Weight	0.0278794
19	18	74330301	rs17059651	A	G	ukb-b-11842	-0.0114138	0.0027531	0.112032	3.40001e-05	Weight	0.0332331
20	1	63048277	rs35194512	A	C	ukb-b-12014	0.00680033	0.00151838	0.349678	7.49998e-06	Medication for cholesterol, blood pressure or diabetes: None of the above	0.00955787
21	10	102626510	rs61873510	G	T	ukb-b-12019	0.00983758	0.00200259	0.328008	8.99995e-07	Peak expiratory flow (PEF)	0.00160369
22	2	433764	rs62104175	A	T	ukb-b-12039	0.0137466	0.00204893	0.239451	1.99986e-11	Weight	8.56762e-08
23	10	102626510	rs61873510	G	T	ukb-b-12039	0.0197382	0.00190733	0.327766	4.19952e-25	Weight	1.20798e-20
24	18	74330301	rs17059651	A	G	ukb-b-12039	-0.0113542	0.00277219	0.112078	4.20001e-05	Weight	0.0397035
25	19	49366146	rs16982344	G	C	ukb-b-12276	-0.0518444	0.0121912	0.011395	2.1e-05	Meat consumers	0.0231061
26	2	60473094	rs359237	T	C	ukb-b-12405	-0.0166175	0.00335864	0.533251	7.49998e-07	Age at first live birth	0.00137286
27	5	108248885	rs9326754	C	T	ukb-b-12440	-0.0373908	0.00807208	0.090135	3.59998e-06	Intra-ocular pressure, Goldmann-correlated (left)	0.0051409
28	1	63048277	rs35194512	A	C	ukb-b-12651	-0.00243275	0.000469104	0.349476	2.1e-07	Diagnoses - secondary ICD10: E78.0 Pure hypercholesterolaemia	0.00043592
29	2	433764	rs62104175	A	T	ukb-b-12828	0.00965415	0.00152611	0.239449	2.5e-10	Leg fat-free mass (right)	8.67901e-07
30	5	127791668	rs72785140	G	C	ukb-b-12828	0.0224539	0.00477864	0.019767	2.59998e-06	Leg fat-free mass (right)	0.00379358
31	5	176536402	rs244725	T	C	ukb-b-12828	0.00559327	0.00134839	0.384248	3.40001e-05	Leg fat-free mass (right)	0.0332331
32	10	102626510	rs61873510	G	T	ukb-b-12828	0.0145311	0.00142033	0.327765	1.39991e-24	Leg fat-free mass (right)	3.13196e-20
33	18	74330301	rs17059651	A	G	ukb-b-12828	-0.0100091	0.00206517	0.112077	1.29999e-06	Leg fat-free mass (right)	0.00209406
34	2	433764	rs62104175	A	T	ukb-b-12854	0.00987721	0.00179522	0.239444	3.79997e-08	Arm fat percentage (right)	9.00159e-05
35	7	147637453	rs10952717	T	C	ukb-b-12854	-0.00728594	0.00172844	0.268857	2.5e-05	Arm fat percentage (right)	0.0263551
36	10	102626510	rs61873510	G	T	ukb-b-12854	0.0107751	0.00167043	0.327769	1.09999e-10	Arm fat percentage (right)	4.10161e-07
37	10	102626510	rs61873510	G	T	ukb-b-12930	-0.00428548	0.000845495	0.327864	4e-07	Mouth/teeth dental problems: Dentures	0.000805412
38	2	433764	rs62104175	A	T	ukb-b-13354	0.00867027	0.00145544	0.239453	2.59998e-09	Whole body fat-free mass	7.17142e-06
39	10	102626510	rs61873510	G	T	ukb-b-13354	0.0142248	0.00135537	0.327768	9.09913e-26	Whole body fat-free mass	3.05356e-21
40	18	74330301	rs17059651	A	G	ukb-b-13354	-0.00967267	0.00197142	0.112079	9.29994e-07	Whole body fat-free mass	0.00161428
41	6	45560104	rs74548726	G	C	ukb-b-13416	0.0367619	0.00878812	0.073493	2.90001e-05	6mm weak meridian (right)	0.0296409
42	7	115179820	rs17297606	G	C	ukb-b-13416	-0.0206859	0.00494689	0.308753	2.90001e-05	6mm weak meridian (right)	0.0296409
43	2	60473094	rs359237	T	C	ukb-b-13823	-0.0084422	0.0020673	0.532467	4.39997e-05	Time to complete round	0.0410161
44	5	176536402	rs244725	T	C	ukb-b-1390	-0.00124905	0.000249589	0.384331	5.60003e-07	PCT responsible for patient data: BRISTOL PCT	0.00107389
45	2	433764	rs62104175	A	T	ukb-b-14068	-0.0158722	0.00213041	0.23945	9.30037e-14	Impedance of leg (left)	5.85205e-10
46	5	127791668	rs72785140	G	C	ukb-b-14068	-0.0417276	0.00666641	0.019768	3.89996e-10	Impedance of leg (left)	1.28733e-06
47	5	176536402	rs244725	T	C	ukb-b-14068	-0.00997524	0.00188107	0.384257	1.09999e-07	Impedance of leg (left)	0.000235624
48	10	102626510	rs61873510	G	T	ukb-b-14068	-0.014733	0.00198137	0.327772	1e-13	Impedance of leg (left)	6.10161e-10
49	18	57792409	rs146585983	C	T	ukb-b-14068	0.0206881	0.00448982	0.047044	4.09996e-06	Impedance of leg (left)	0.00569338
50	5	108248885	rs9326754	C	T	ukb-b-14146	-0.0464364	0.00805219	0.090191	8.10009e-09	Intra-ocular pressure, Goldmann-correlated (right)	2.11815e-05
51	5	93196537	rs111886364	T	C	ukb-b-14179	-0.00788772	0.00161556	0.288348	1e-06	Lamb/mutton intake	0.00167794
52	12	92999807	rs6538339	T	C	ukb-b-14303	-0.0179566	0.00425259	0.416883	2.39999e-05	Values entered	0.0255686
53	2	433764	rs62104175	A	T	ukb-b-14310	0.00947245	0.00151626	0.23945	4.20001e-10	Leg predicted mass (right)	1.36401e-06
54	5	127791668	rs72785140	G	C	ukb-b-14310	0.022359	0.00474779	0.019767	2.5e-06	Leg predicted mass (right)	0.00367432
55	5	176536402	rs244725	T	C	ukb-b-14310	0.00555192	0.00133968	0.384249	3.40001e-05	Leg predicted mass (right)	0.0332331
56	10	102626510	rs61873510	G	T	ukb-b-14310	0.0143432	0.00141118	0.327766	2.90001e-24	Leg predicted mass (right)	5.83926e-20
57	18	74330301	rs17059651	A	G	ukb-b-14310	-0.0100457	0.00205184	0.112077	9.80009e-07	Leg predicted mass (right)	0.00165822
58	2	433764	rs62104175	A	T	ukb-b-14540	0.00876738	0.00145785	0.239452	1.79999e-09	Whole body water mass	5.0338e-06
59	10	102626510	rs61873510	G	T	ukb-b-14540	0.0143216	0.00135761	0.327768	5.10035e-26	Whole body water mass	2.05394e-21
60	18	74330301	rs17059651	A	G	ukb-b-14540	-0.00993841	0.00197468	0.112079	4.79999e-07	Whole body water mass	0.000938341
61	5	108248885	rs9326754	C	T	ukb-b-14713	0.0205638	0.00326264	0.089276	2.90001e-10	Forced vital capacity (FVC), Best measure	9.73211e-07
62	20	50192570	rs6063675	G	A	ukb-b-14713	0.00750476	0.00180773	0.473547	3.29997e-05	Forced vital capacity (FVC), Best measure	0.0330577
63	15	82120617	rs72745952	T	C	ukb-b-14796	-0.00152184	0.000375843	0.094287	5.1e-05	Non-cancer illness code, self-reported: diverticular disease/diverticulitis	0.0464661
64	10	135070260	rs182420216	G	A	ukb-b-14898	-0.0311456	0.00672752	0.018978	3.69999e-06	Water intake	0.00520981
65	2	433764	rs62104175	A	T	ukb-b-15590	0.0132873	0.00233796	0.239522	1.29999e-08	Hip circumference	3.31338e-05
66	3	64930453	rs73126001	A	C	ukb-b-15590	0.0200678	0.00494324	0.043282	4.90004e-05	Hip circumference	0.045052
67	10	102626510	rs61873510	G	T	ukb-b-15590	0.0180757	0.00217499	0.327863	9.49948e-17	Hip circumference	7.96979e-13
68	5	176536402	rs244725	T	C	ukb-b-15671	-0.00121851	0.000248133	0.384331	9.09997e-07	PCT where patients GP was registered: BRISTOL PCT	0.00160729
69	6	10054296	rs855384	T	A	ukb-b-15851	-0.0136001	0.00277498	0.289057	9.49992e-07	Heel Broadband ultrasound attenuation, direct entry	0.0016349
70	10	102626510	rs61873510	G	T	ukb-b-15926	0.0095246	0.001944	0.327992	9.59997e-07	Cereal intake	0.00163812
71	8	108289498	rs6469107	T	A	ukb-b-16048	-0.00132285	0.000319334	0.903512	3.40001e-05	Non-cancer illness code, self-reported: pulmonary embolism +/- dvt	0.0332331
72	14	97992149	rs7158627	T	C	ukb-b-16077	0.0434289	0.0106843	0.013636	4.79999e-05	Sprouts intake	0.0443345
73	2	433764	rs62104175	A	T	ukb-b-16099	0.0100551	0.00152688	0.239442	4.49987e-11	Leg fat-free mass (left)	1.77659e-07
74	5	127791668	rs72785140	G	C	ukb-b-16099	0.0218641	0.00478133	0.019768	4.79999e-06	Leg fat-free mass (left)	0.00657477
75	5	176536402	rs244725	T	C	ukb-b-16099	0.00579862	0.00134919	0.384254	1.7e-05	Leg fat-free mass (left)	0.019339
76	10	102626510	rs61873510	G	T	ukb-b-16099	0.0157216	0.0014212	0.327769	1.9002e-28	Leg fat-free mass (left)	1.91306e-23
77	18	74330301	rs17059651	A	G	ukb-b-16099	-0.0098228	0.0020662	0.112077	2e-06	Leg fat-free mass (left)	0.0030508
78	17	57416562	rs75559421	T	G	ukb-b-16139	-0.0220721	0.00493946	0.057395	7.90005e-06	Dark chocolate intake	0.00994187
79	8	9894125	rs2683999	T	C	ukb-b-16334	0.00222712	0.000475464	0.273272	2.80001e-06	Illnesses of siblings: Stroke	0.00402708
80	10	102626510	rs61873510	G	T	ukb-b-16407	0.0124029	0.00201958	0.327788	8.19993e-10	Trunk fat percentage	2.42806e-06
81	2	433764	rs62104175	A	T	ukb-b-16446	0.009481	0.00153093	0.239452	5.89997e-10	Basal metabolic rate	1.82766e-06
82	10	102626510	rs61873510	G	T	ukb-b-16446	0.0153578	0.00142548	0.327767	4.60045e-27	Basal metabolic rate	2.31578e-22
83	18	74330301	rs17059651	A	G	ukb-b-16446	-0.0102203	0.00207285	0.11208	8.19993e-07	Basal metabolic rate	0.00148746
84	5	93196537	rs111886364	T	C	ukb-b-16489	-0.00445159	0.00104937	0.288248	2.19999e-05	Qualifications: College or University degree	0.0240747
85	2	433764	rs62104175	A	T	ukb-b-16698	0.00733053	0.00144383	0.239448	3.79997e-07	Arm predicted mass (right)	0.000772864
86	10	102626510	rs61873510	G	T	ukb-b-16698	0.0127758	0.00134396	0.327781	1.99986e-21	Arm predicted mass (right)	2.68452e-17
87	10	102626510	rs61873510	G	T	ukb-b-16881	0.0111772	0.00163832	0.327878	8.99912e-12	Sitting height	4.31428e-08
88	14	92284433	rs11160028	T	C	ukb-b-16881	-0.00649958	0.0015816	0.653501	4e-05	Sitting height	0.0381712
89	2	433764	rs62104175	A	T	ukb-b-17271	0.00991828	0.00151689	0.239443	6.20012e-11	Leg predicted mass (left)	2.3555e-07
90	5	127791668	rs72785140	G	C	ukb-b-17271	0.02107	0.00474994	0.019768	9.20005e-06	Leg predicted mass (left)	0.0112955
91	5	176536402	rs244725	T	C	ukb-b-17271	0.005649	0.00134034	0.384255	2.5e-05	Leg predicted mass (left)	0.0263551
92	10	102626510	rs61873510	G	T	ukb-b-17271	0.0155367	0.00141194	0.327768	3.69999e-28	Leg predicted mass (left)	2.48334e-23
93	18	74330301	rs17059651	A	G	ukb-b-17271	-0.00988507	0.00205273	0.112077	1.5e-06	Leg predicted mass (left)	0.00239705
94	5	108248885	rs9326754	C	T	ukb-b-17324	-0.00566405	0.00133825	0.089603	2.30001e-05	Eye problems/disorders: Glaucoma	0.0246337
95	2	433764	rs62104175	A	T	ukb-b-17409	0.00778108	0.00144967	0.239459	8e-08	Trunk fat-free mass	0.00017898
96	10	102626510	rs61873510	G	T	ukb-b-17409	0.0132898	0.00135006	0.327789	7.29962e-23	Trunk fat-free mass	1.22483e-18
97	18	74330301	rs17059651	A	G	ukb-b-17409	-0.00931923	0.00196398	0.112069	2.1e-06	Trunk fat-free mass	0.00317926
98	1	63048277	rs35194512	A	C	ukb-b-17462	-0.000857466	0.000187378	0.349476	4.70002e-06	Diagnoses - secondary ICD10: E78.5 Hyperlipidaemia, unspecified	0.00648194
99	8	66680248	rs74805159	G	A	ukb-b-17595	0.00880622	0.00187853	0.068728	2.80001e-06	Medication for pain relief, constipation, heartburn: Paracetamol	0.00402708
100	1	63048277	rs35194512	A	C	ukb-b-17805	-0.00748336	0.000986377	0.349242	3.29989e-14	Medication for cholesterol, blood pressure, diabetes, or take exogenous hormones: Cholesterol lowering medication	2.14337e-10
101	1	63048277	rs35194512	A	C	ukb-b-18062	-0.000826928	0.00018504	0.349479	7.90005e-06	Treatment/medication code: lipitor 10mg tablet	0.00994187
102	2	433764	rs62104175	A	T	ukb-b-18096	0.012393	0.00187977	0.239448	4.30031e-11	Leg fat mass (right)	1.73176e-07
103	7	147637453	rs10952717	T	C	ukb-b-18096	-0.00854896	0.00180975	0.268858	2.30001e-06	Leg fat mass (right)	0.00343048
104	10	102626510	rs61873510	G	T	ukb-b-18096	0.0145793	0.00174901	0.327766	7.70016e-17	Leg fat mass (right)	6.74109e-13
105	5	108248885	rs9326754	C	T	ukb-b-18103	-0.0202005	0.00380351	0.089434	1.09999e-07	Pulse rate, automated reading	0.000235624
106	7	74044514	rs28368904	G	A	ukb-b-18103	0.0211719	0.00498015	0.046783	2.1e-05	Pulse rate, automated reading	0.0231061
107	2	433764	rs62104175	A	T	ukb-b-18377	0.00738397	0.00147842	0.239446	5.89997e-07	Leg fat percentage (left)	0.00111026
108	5	108248885	rs9326754	C	T	ukb-b-18377	-0.0094028	0.00228804	0.089289	4e-05	Leg fat percentage (left)	0.0381712
109	7	147637453	rs10952717	T	C	ukb-b-18377	-0.00678954	0.00142298	0.268861	1.79999e-06	Leg fat percentage (left)	0.00280956
110	10	102626510	rs61873510	G	T	ukb-b-18377	0.00652933	0.00137493	0.327769	2e-06	Leg fat percentage (left)	0.0030508
111	6	10054296	rs855384	T	A	ukb-b-19234	-0.0119495	0.0028102	0.289066	2.1e-05	Heel quantitative ultrasound index (QUI), direct entry	0.0231061
112	5	108248885	rs9326754	C	T	ukb-b-19277	-0.0405032	0.00811071	0.090191	5.89997e-07	Intra-ocular pressure, corneal-compensated (right)	0.00111026
113	2	433764	rs62104175	A	T	ukb-b-19379	-0.0100193	0.00165395	0.239447	1.40001e-09	Impedance of arm (left)	3.97036e-06
114	5	108248885	rs9326754	C	T	ukb-b-19379	0.0164868	0.00255972	0.089289	1.2e-10	Impedance of arm (left)	4.39314e-07
115	10	102626510	rs61873510	G	T	ukb-b-19379	-0.00702793	0.00153899	0.327771	5e-06	Impedance of arm (left)	0.00675681
116	2	433764	rs62104175	A	T	ukb-b-19393	0.01285	0.00229159	0.239456	2.1e-08	Whole body fat mass	5.03383e-05
117	7	147637453	rs10952717	T	C	ukb-b-19393	-0.00991914	0.00220622	0.268856	6.90001e-06	Whole body fat mass	0.00896347
118	10	102626510	rs61873510	G	T	ukb-b-19393	0.0181275	0.00213228	0.327779	1.9002e-17	Whole body fat mass	1.82196e-13
119	2	433764	rs62104175	A	T	ukb-b-19520	0.00792255	0.00144867	0.239448	4.49997e-08	Arm fat-free mass (right)	0.000104148
120	10	102626510	rs61873510	G	T	ukb-b-19520	0.0127033	0.00134853	0.32778	4.49987e-21	Arm fat-free mass (right)	5.32978e-17
121	16	88596704	rs1993993	T	C	ukb-b-19560	-0.0155365	0.00229502	0.927668	1.29987e-11	Skin colour	5.94847e-08
122	5	108248885	rs9326754	C	T	ukb-b-19657	0.0154444	0.00314876	0.089357	9.29994e-07	Forced expiratory volume in 1-second (FEV1)	0.00161428
123	10	102626510	rs61873510	G	T	ukb-b-19657	0.00822609	0.00189326	0.328008	1.40001e-05	Forced expiratory volume in 1-second (FEV1)	0.0162945
124	12	31917041	rs73092328	A	G	ukb-b-19703	0.071533	0.0168871	0.025366	2.30001e-05	Low calorie drink intake	0.0246337
125	2	433764	rs62104175	A	T	ukb-b-19921	-0.0141215	0.00177437	0.239454	1.69981e-15	Impedance of whole body	1.22236e-11
126	5	108248885	rs9326754	C	T	ukb-b-19921	0.0150755	0.00274526	0.089288	4e-08	Impedance of whole body	9.36526e-05
127	10	102626510	rs61873510	G	T	ukb-b-19921	-0.0109413	0.00165144	0.327771	3.50026e-11	Impedance of whole body	1.43834e-07
128	18	57792409	rs146585983	C	T	ukb-b-19921	0.0167108	0.0037435	0.047041	8e-06	Impedance of whole body	0.0100051
129	2	433764	rs62104175	A	T	ukb-b-19925	0.00778808	0.00147705	0.239457	1.29999e-07	Arm fat-free mass (left)	0.000275534
130	10	102626510	rs61873510	G	T	ukb-b-19925	0.0132839	0.00137482	0.327786	4.40048e-22	Arm fat-free mass (left)	6.32893e-18
131	18	57792409	rs146585983	C	T	ukb-b-19925	-0.0126596	0.00311431	0.047048	4.79999e-05	Arm fat-free mass (left)	0.0443345
132	18	74330301	rs17059651	A	G	ukb-b-19925	-0.00875318	0.00199913	0.112074	1.2e-05	Arm fat-free mass (left)	0.0143823
133	2	433764	rs62104175	A	T	ukb-b-19953	0.0168147	0.00231741	0.239525	4.00037e-13	Body mass index (BMI)	2.1197e-09
134	5	108248885	rs9326754	C	T	ukb-b-19953	-0.0180283	0.0035888	0.089261	5.1e-07	Body mass index (BMI)	0.000987404
135	7	147637453	rs10952717	T	C	ukb-b-19953	-0.0101067	0.00223205	0.268799	5.99998e-06	Body mass index (BMI)	0.00794812
136	10	102626510	rs61873510	G	T	ukb-b-19953	0.015949	0.00215747	0.327833	1.39991e-13	Body mass index (BMI)	7.82989e-10
137	18	57792409	rs146585983	C	T	ukb-b-19953	-0.0200037	0.00488693	0.047008	4.30002e-05	Body mass index (BMI)	0.0402707
138	2	433764	rs62104175	A	T	ukb-b-20044	0.0116215	0.00236324	0.23945	8.79995e-07	Trunk fat mass	0.00158205
139	7	147637453	rs10952717	T	C	ukb-b-20044	-0.00962654	0.00227511	0.26885	2.30001e-05	Trunk fat mass	0.0246337
140	10	102626510	rs61873510	G	T	ukb-b-20044	0.0188088	0.00219863	0.32779	1.20005e-17	Trunk fat mass	1.20817e-13
141	6	10054296	rs855384	T	A	ukb-b-20124	-0.0119545	0.00281019	0.289066	2.1e-05	Heel bone mineral density (BMD) T-score, automated	0.0231061
142	5	108248885	rs9326754	C	T	ukb-b-20175	-0.0167251	0.00376374	0.089435	8.79995e-06	Systolic blood pressure, automated reading	0.0108705
143	2	433764	rs62104175	A	T	ukb-b-20188	0.0100973	0.00178511	0.239452	1.5e-08	Arm fat percentage (left)	3.72875e-05
144	10	102626510	rs61873510	G	T	ukb-b-20188	0.0109167	0.00166109	0.327782	5.00035e-11	Arm fat percentage (left)	1.93622e-07
145	1	63048277	rs35194512	A	C	ukb-b-20379	0.00648526	0.00137279	0.349242	2.30001e-06	Medication for cholesterol, blood pressure, diabetes, or take exogenous hormones: None of the above	0.00343048
146	2	60473094	rs359237	T	C	ukb-b-20432	0.00767584	0.00190207	0.533294	5.39995e-05	Hands-free device/speakerphone use with mobile phone in last 3 month	0.0489773
147	2	433764	rs62104175	A	T	ukb-b-20531	0.00783431	0.00149746	0.239448	1.7e-07	Leg fat percentage (right)	0.000356563
148	5	108248885	rs9326754	C	T	ukb-b-20531	-0.00948702	0.00231765	0.089287	4.30002e-05	Leg fat percentage (right)	0.0402707
149	7	147637453	rs10952717	T	C	ukb-b-20531	-0.00729626	0.00144145	0.268856	4.20001e-07	Leg fat percentage (right)	0.000829102
150	10	102626510	rs61873510	G	T	ukb-b-20531	0.00738564	0.00139282	0.327772	1.09999e-07	Leg fat percentage (right)	0.000235624
151	3	64930453	rs73126001	A	C	ukb-b-2122	0.0560403	0.007682	0.042972	2.99985e-13	Ankle spacing width (left)	1.63251e-09
152	10	102626510	rs61873510	G	T	ukb-b-2122	0.0144238	0.00336022	0.330515	1.79999e-05	Ankle spacing width (left)	0.0203614
153	2	60473094	rs359237	T	C	ukb-b-2134	-0.0109114	0.00270448	0.531937	5.49997e-05	Past tobacco smoking	0.049439
154	2	433764	rs62104175	A	T	ukb-b-2148	0.00536258	0.00124721	0.23924	1.7e-05	Facial ageing	0.019339
155	2	433764	rs62104175	A	T	ukb-b-2303	0.0168963	0.00233498	0.23945	4.60045e-13	Body mass index (BMI)	2.37516e-09
156	5	108248885	rs9326754	C	T	ukb-b-2303	-0.0179599	0.00361534	0.089286	6.80002e-07	Body mass index (BMI)	0.00126778
157	7	147637453	rs10952717	T	C	ukb-b-2303	-0.00991854	0.00224896	0.268863	1e-05	Body mass index (BMI)	0.0122032
158	10	102626510	rs61873510	G	T	ukb-b-2303	0.0161379	0.00217368	0.327766	1.10002e-13	Body mass index (BMI)	6.32834e-10
159	14	33503533	rs147637306	C	G	ukb-b-3211	0.00498972	0.00112156	0.032194	8.60003e-06	Operative procedures - main OPCS: H25.9 Unspecified diagnostic endoscopic examination of lower bowel using fibreoptic sigmoidoscope	0.0106891
160	2	433764	rs62104175	A	T	ukb-b-3768	-0.0143741	0.00242437	0.239432	2.99999e-09	Age when periods started (menarche)	8.16294e-06
161	7	74044514	rs28368904	G	A	ukb-b-3768	-0.021991	0.00490491	0.046736	7.29995e-06	Age when periods started (menarche)	0.00936221
162	16	68743256	rs148442070	C	G	ukb-b-4068	0.03227	0.00740861	0.015394	1.29999e-05	Home location at assessment - north co-ordinate (rounded)	0.0153975
163	3	64930453	rs73126001	A	C	ukb-b-4080	0.051511	0.00560128	0.043342	3.69999e-20	Ankle spacing width	4.13891e-16
164	10	102626510	rs61873510	G	T	ukb-b-4080	0.0114089	0.00246496	0.327992	3.69999e-06	Ankle spacing width	0.00520981
165	2	60473094	rs359237	T	C	ukb-b-4094	0.0146066	0.00285292	0.532326	3.09999e-07	Length of mobile phone use	0.00063693
166	5	93196537	rs111886364	T	C	ukb-b-4094	0.015187	0.00313743	0.288286	1.29999e-06	Length of mobile phone use	0.00209406
167	10	102626510	rs61873510	G	T	ukb-b-4171	-0.00585653	0.000988841	0.327835	3.2e-09	Leisure/social activities: Pub or social club	8.59106e-06
168	2	60473094	rs359237	T	C	ukb-b-4256	0.00996766	0.00185264	0.532462	7.39997e-08	Lifetime number of sexual partners	0.000169319
169	10	102626510	rs61873510	G	T	ukb-b-4616	0.00639578	0.00133541	0.327857	1.7e-06	Nap during day	0.00267423
170	2	433764	rs62104175	A	T	ukb-b-4650	0.0166319	0.00164377	0.239528	4.60045e-24	Comparative body size at age 10	8.42103e-20
171	10	102626510	rs61873510	G	T	ukb-b-4650	0.00861261	0.00152762	0.327928	1.7e-08	Comparative body size at age 10	4.1744e-05
172	5	108248885	rs9326754	C	T	ukb-b-4717	-0.0341479	0.00798852	0.090135	1.89998e-05	Corneal resistance factor (left)	0.0213725
173	2	60473094	rs359237	T	C	ukb-b-4956	-0.0127292	0.00204199	0.53249	4.60002e-10	Morning/evening person (chronotype)	1.44723e-06
174	5	93196537	rs111886364	T	C	ukb-b-5076	0.00488324	0.00105622	0.288302	3.79997e-06	Leisure/social activities: None of the above	0.00531344
175	1	243421411	rs116232091	T	A	ukb-b-5238	0.0874627	0.0215864	0.033518	5.1e-05	Fluid intelligence score	0.0464661
176	16	88596704	rs1993993	T	C	ukb-b-533	0.0258186	0.00382276	0.927627	1.39991e-11	Ease of skin tanning	6.12774e-08
177	7	74044514	rs28368904	G	A	ukb-b-5779	0.0302112	0.00719722	0.046744	2.69998e-05	Alcohol intake frequency.	0.0278794
178	10	102626510	rs61873510	G	T	ukb-b-5779	0.0203737	0.00330311	0.32785	6.90001e-10	Alcohol intake frequency.	2.10506e-06
179	5	27624545	rs72739501	A	T	ukb-b-5945	-0.0235577	0.00516856	0.018267	5.19996e-06	Relative age of first facial hair	0.00698018
180	13	25913193	rs75274095	C	G	ukb-b-5945	-0.0298958	0.00741011	0.008624	5.49997e-05	Relative age of first facial hair	0.049439
181	7	17743189	rs7794062	T	A	ukb-b-6066	-0.00924791	0.00212149	0.520748	1.29999e-05	Tea intake	0.0153975
182	1	63048277	rs35194512	A	C	ukb-b-6134	-0.00895422	0.00216714	0.351465	3.59998e-05	Age completed full time education	0.0348494
183	5	93196537	rs111886364	T	C	ukb-b-6324	-0.0130909	0.00231202	0.288376	1.5e-08	Processed meat intake	3.72875e-05
184	21	24728198	rs1459398	G	A	ukb-b-6458	-0.00356752	0.000788732	0.203336	6.1e-06	Mouth/teeth dental problems: Mouth ulcers	0.0080278
185	1	63048277	rs35194512	A	C	ukb-b-6474	-0.000683916	0.000166306	0.349479	3.89996e-05	Treatment/medication code: ezetimibe	0.0375726
186	2	60473094	rs359237	T	C	ukb-b-6591	-0.0164104	0.00216377	0.532842	3.29989e-14	Age first had sexual intercourse	2.14337e-10
187	2	433764	rs62104175	A	T	ukb-b-6704	0.014698	0.00230529	0.239446	1.79999e-10	Arm fat mass (right)	6.35848e-07
188	7	147637453	rs10952717	T	C	ukb-b-6704	-0.00962657	0.00221961	0.268854	1.40001e-05	Arm fat mass (right)	0.0162945
189	10	102626510	rs61873510	G	T	ukb-b-6704	0.0180662	0.00214511	0.32777	3.69999e-17	Arm fat mass (right)	3.38638e-13
190	5	176536402	rs244725	T	C	ukb-b-6725	0.000484248	0.000116152	0.384331	3.09999e-05	Operative procedures - main OPCS: W58.1 Primary resurfacing arthroplasty of joint	0.0313664
191	2	433764	rs62104175	A	T	ukb-b-7212	0.0118515	0.0018576	0.239446	1.79999e-10	Leg fat mass (left)	6.35848e-07
192	7	147637453	rs10952717	T	C	ukb-b-7212	-0.00816403	0.00178834	0.268861	5e-06	Leg fat mass (left)	0.00675681
193	10	102626510	rs61873510	G	T	ukb-b-7212	0.013698	0.00172826	0.327768	2.29985e-15	Leg fat mass (left)	1.59684e-11
194	2	433764	rs62104175	A	T	ukb-b-7376	-0.0149991	0.00211257	0.23945	1.20005e-12	Impedance of leg (right)	5.89351e-09
195	5	127791668	rs72785140	G	C	ukb-b-7376	-0.0403097	0.00661033	0.019768	1.09999e-09	Impedance of leg (right)	3.20996e-06
196	5	176536402	rs244725	T	C	ukb-b-7376	-0.00801642	0.00186523	0.384256	1.7e-05	Impedance of leg (right)	0.019339
197	10	102626510	rs61873510	G	T	ukb-b-7376	-0.012253	0.00196463	0.327774	4.49997e-10	Impedance of leg (right)	1.43823e-06
198	18	57792409	rs146585983	C	T	ukb-b-7376	0.0220422	0.00445204	0.047043	7.39997e-07	Impedance of leg (right)	0.00136698
199	2	433764	rs62104175	A	T	ukb-b-7859	-0.00927086	0.00164803	0.239458	1.89998e-08	Impedance of arm (right)	4.60925e-05
200	5	108248885	rs9326754	C	T	ukb-b-7859	0.0157134	0.00255037	0.08929	7.19996e-10	Impedance of arm (right)	2.16378e-06
201	10	102626510	rs61873510	G	T	ukb-b-7859	-0.0074281	0.00153348	0.327779	1.29999e-06	Impedance of arm (right)	0.00209406
202	5	108248885	rs9326754	C	T	ukb-b-7953	0.0201772	0.00297865	0.089357	1.29987e-11	Forced vital capacity (FVC)	5.94847e-08
203	2	37875681	rs56344180	C	T	ukb-b-7992	0.013556	0.00311531	0.12632	1.40001e-05	Diastolic blood pressure, automated reading	0.0162945
204	8	66680248	rs74805159	G	A	ukb-b-8147	0.00724351	0.00175343	0.068708	3.59998e-05	Treatment/medication code: paracetamol	0.0348494
205	2	433764	rs62104175	A	T	ukb-b-8338	0.0145272	0.00230526	0.239451	2.90001e-10	Arm fat mass (left)	9.73211e-07
206	7	147637453	rs10952717	T	C	ukb-b-8338	-0.00938824	0.00221952	0.268847	2.30001e-05	Arm fat mass (left)	0.0246337
207	10	102626510	rs61873510	G	T	ukb-b-8338	0.0178039	0.00214503	0.32779	1e-16	Arm fat mass (left)	8.05412e-13
208	5	108248885	rs9326754	C	T	ukb-b-8428	0.0172936	0.00421913	0.089321	4.20001e-05	Forced expiratory volume in 1-second (FEV1), predicted	0.0397035
209	1	184892124	rs12144476	T	C	ukb-b-8446	0.00698027	0.0016748	0.031571	3.09999e-05	Answered sexual history questions	0.0313664
210	3	64930453	rs73126001	A	C	ukb-b-8607	0.0557233	0.00778137	0.042934	8.00018e-13	Ankle spacing width (right)	4.02715e-09
211	2	60473094	rs359237	T	C	ukb-b-8727	-0.0153934	0.00340047	0.533309	5.99998e-06	Age at last live birth	0.00794812
212	6	10054296	rs855384	T	A	ukb-b-8875	-0.0117891	0.00280952	0.289054	2.69998e-05	Heel bone mineral density (BMD)	0.0278794
213	2	433764	rs62104175	A	T	ukb-b-8909	0.00812744	0.00180857	0.239443	7.00003e-06	Body fat percentage	0.00903511
214	7	147637453	rs10952717	T	C	ukb-b-8909	-0.00763804	0.001741	0.268852	1.09999e-05	Body fat percentage	0.0132627
215	10	102626510	rs61873510	G	T	ukb-b-8909	0.0102084	0.00168233	0.327772	1.29999e-09	Body fat percentage	3.73938e-06
216	2	433764	rs62104175	A	T	ukb-b-9093	0.00780072	0.00147121	0.239449	1.09999e-07	Arm predicted mass (left)	0.000235624
217	10	102626510	rs61873510	G	T	ukb-b-9093	0.012996	0.00136944	0.327785	2.29985e-21	Arm predicted mass (left)	2.89426e-17
218	18	74330301	rs17059651	A	G	ukb-b-9093	-0.00825268	0.00199139	0.112075	3.40001e-05	Arm predicted mass (left)	0.0332331
219	2	433764	rs62104175	A	T	ukb-b-9405	0.0119441	0.00209924	0.239525	1.29999e-08	Waist circumference	3.31338e-05
220	7	147637453	rs10952717	T	C	ukb-b-9405	-0.00982474	0.00201962	0.268849	1.09999e-06	Waist circumference	0.00183047
221	10	102626510	rs61873510	G	T	ukb-b-9405	0.0129846	0.00195182	0.327864	2.90001e-11	Waist circumference	1.21651e-07
222	2	433764	rs62104175	A	T	ukb-b-9685	0.00775999	0.00144503	0.239458	7.90005e-08	Trunk predicted mass	0.00017873
223	10	102626510	rs61873510	G	T	ukb-b-9685	0.0131271	0.00134572	0.327786	1.80011e-22	Trunk predicted mass	2.78814e-18
224	18	74330301	rs17059651	A	G	ukb-b-9685	-0.00930025	0.00195773	0.112063	2e-06	Trunk predicted mass	0.0030508
