# Supplementary material for: Identification of Risk Loci for Radiotherapy-Induced Tinnitus and Hearing Loss Through Integrated Genomic Analysis
Source: Int J Mol Sci. 2025 Apr 26;26(9):4132. doi: 10.3390/ijms26094132 (PMC12071707; doi:10.3390/ijms26094132)
Supplement: Supplementary file 1 [file ijms-26-04132-s001.zip › ijms-3551654-supplementary/Table S7 Significant Traits Identified by PheWAS Analysis in the FinnGen Phenotype Datasets (R11).xlsx]

## Sheet: sig_results trait2-7
Table S7 Significant Traits Identified by PheWAS Analysis in the FinnGen Phenotype Datasets (R11)
Order	chr	position	nea	ea	rsid	p	beta	se	eaf	Trait	phenocode	p_fdr
1	6	31099370	C	T	rs187890799	1.91069e-06	0.522099	0.109624	0.0444617	finngen_R11_ALLERGIC_CONTACT_DERMA_DRUGS_CONTACT_W_SKIN	Allergic contact dermatitis due to drugs in contact with skin	0.0237766
2	7	74630198	G	A	rs28368904	4.44345e-06	0.0366666	0.00798927	0.0215358	finngen_R11_BMI_IRN	Body-mass index, inverse-rank normalized	0.0460786
3	10	100866753	G	T	rs61873510	9.19602e-19	0.0225048	0.00254451	0.301722	finngen_R11_BMI_IRN	Body-mass index, inverse-rank normalized	8.58265e-14
4	1	62582606	A	C	rs35194512	5.56199e-08	-0.0513389	0.0094506	0.245703	finngen_R11_E4_HYPERCHOL	Pure hypercholesterolaemia	0.000988763
5	1	62582606	A	C	rs35194512	1.21955e-11	-0.0556006	0.00820326	0.245397	finngen_R11_E4_LIPOPROT	Disorders of lipoprotein metabolism and other lipidaemias	5.05869e-07
6	1	62582606	A	C	rs35194512	5.22047e-10	-0.0441896	0.00711321	0.245347	finngen_R11_E4_METABOLIA	Metabolic disorders	1.77173e-05
7	10	100866753	G	T	rs61873510	3.19941e-07	0.0495914	0.0097023	0.301391	finngen_R11_E4_OBESITY	Obesity	0.00477761
8	10	100866753	G	T	rs61873510	3.99641e-06	0.0524542	0.0113745	0.301275	finngen_R11_E4_OBESITYCAL	Obesity due to excess calories	0.0426269
9	6	31099370	C	T	rs187890799	5.4689e-21	0.537587	0.0571916	0.0444677	finngen_R11_G6_MS	MS-disease / Multiple Sclerosis	6.8055e-16
10	6	31099370	C	T	rs187890799	5.20883e-06	0.39057	0.0857229	0.0443557	finngen_R11_G6_OTHDEMYEL	Other demyelinating diseases of the central nervous system	0.0498605
11	10	100866753	G	T	rs61873510	1.64471e-09	0.0449361	0.00745272	0.301374	finngen_R11_G6_SLEEPAPNO	Sleep apnoea	4.38574e-05
12	10	100866753	G	T	rs61873510	1.56589e-08	0.0405644	0.00717424	0.301384	finngen_R11_G6_SLEEPAPNO_INCLAVO	Sleep apnoea, including avohilmo	0.000324766
13	6	31099370	C	T	rs187890799	1.20257e-06	-0.188059	0.0387333	0.0444213	finngen_R11_H7_IRIDOCYCLITIS	Iridocyclitis	0.0154808
14	6	31099370	C	T	rs187890799	2.64966e-06	-0.193246	0.0411489	0.0444617	finngen_R11_H7_IRIDOCYC_ANTER	Anterior Iridocyclitis	0.0309116
15	6	31099370	C	T	rs187890799	1.24612e-08	0.165483	0.0290663	0.0444617	finngen_R11_H8_EXTERNAL	Diseases of external ear	0.000290751
16	6	31099370	C	T	rs187890799	3.22404e-12	0.246259	0.0353435	0.0444733	finngen_R11_H8_EXTOTITIS	Otitis externa	1.5045e-07
17	6	31099370	C	T	rs187890799	1.28428e-07	0.365805	0.0692672	0.0443413	finngen_R11_H8_EXT_INFNAS	Other infective otitis externa	0.00217931
18	6	31099370	C	T	rs187890799	8.62522e-10	0.311789	0.0508381	0.0443939	finngen_R11_H8_EXT_NAS	Otitis externa, unspecified	2.68331e-05
19	10	100866753	G	T	rs61873510	1.06145e-13	0.0135095	0.0018175	0.301696	finngen_R11_HEIGHT_IRN	Height, inverse-rank normalized	5.66086e-09
20	8	107277270	T	A	rs6469107	3.29352e-06	-0.0628032	0.0135014	0.893095	finngen_R11_I9_VARICVE	Varicose veins	0.0361628
21	14	91818089	T	C	rs11160028	1.39293e-08	-0.0558183	0.00983712	0.609399	finngen_R11_I9_VTE	Venous thromboembolism	0.000305887
22	6	31099370	C	T	rs187890799	1.06768e-10	-0.366704	0.0567914	0.044402	finngen_R11_K11_COELIAC	Coeliac disease	3.98586e-06
23	6	31099370	C	T	rs187890799	1.4884e-07	-0.224946	0.0428143	0.0444617	finngen_R11_K11_LICHEN_PLANUS_WIDE	Lichen ruber planus, wide definition including periferal and oral lichen planus	0.00241587
24	10	100866753	G	T	rs61873510	5.07435e-06	0.0316692	0.00694242	0.301283	finngen_R11_KELA_DIAB_INSUL_EXMORE	Diabetes, insulin treatment (Kela reimbursement) (more control exclusions)	0.0498605
25	6	31099370	C	T	rs187890799	1.87404e-07	0.0783593	0.0150361	0.0444617	finngen_R11_L12_DERMATITISECZEMA	Dermatitis and eczema	0.00291507
26	6	31099370	C	T	rs187890799	2.91139e-06	-0.133234	0.0284871	0.0444617	finngen_R11_L12_PAPULOSQUAMOUS	Papulosquamous disorders	0.0329358
27	6	31099370	C	T	rs187890799	4.12192e-14	-0.513017	0.0678857	0.0443802	finngen_R11_M13_ANKYLOSPON	Ankylosing spondylitis	2.56466e-09
28	6	31099370	C	T	rs187890799	1.137e-06	-0.491358	0.100971	0.0445283	finngen_R11_M13_ANKYLOSPON_STRICT	Ankylosing spondylitis, strict definition	0.0151595
29	5	177109401	T	C	rs244725	5.18812e-07	0.0499824	0.00995821	0.466011	finngen_R11_M13_ARTHROSIS_KNEE_PRIM_KNEESURG	Gonarthrosis, primary, with knee surgery	0.00717344
30	2	60245959	T	C	rs359237	5.18346e-06	0.0267043	0.00585977	0.494899	finngen_R11_M13_DORSALGIA	Dorsalgia	0.0498605
31	2	60245959	T	C	rs359237	2.01002e-06	0.0225576	0.00474656	0.495293	finngen_R11_M13_DORSOPATHY	Dorsopathies	0.0242058
32	2	60245959	T	C	rs359237	4.34991e-07	0.026518	0.005248	0.495291	finngen_R11_M13_DORSOPATHYOTH	Other dorsopathies, not elsewhere classified	0.0062458
33	2	60245959	T	C	rs359237	1.30461e-09	0.0261519	0.00431064	0.495307	finngen_R11_PAIN	Pain (limb, back, neck, head abdominally)	3.74644e-05
34	1	62582606	A	C	rs35194512	8.09282e-30	-0.0690769	0.00609017	0.245347	finngen_R11_RX_STATIN	Statin medication	3.02121e-24
35	10	100866753	G	T	rs61873510	1.97884e-08	0.0394337	0.00702438	0.301481	finngen_R11_SLEEP	Sleep disorders (combined)	0.000388811
36	6	31099370	C	T	rs187890799	1.23242e-08	-0.241688	0.0424373	0.044319	finngen_R11_SPONDYLOARTHRITIS	Spondyloarthritis	0.000290751
37	6	31099370	C	T	rs187890799	8.20729e-15	-0.400654	0.0516018	0.044254	finngen_R11_SPONDYLOPATHY_FG	Spondylopathies (FG)	6.12789e-10
38	7	74630198	G	A	rs28368904	4.3716e-08	0.0408783	0.00746616	0.0214965	finngen_R11_WEIGHT_IRN	Weight, inverse-rank normalized	0.000816003
39	10	100866753	G	T	rs61873510	7.03558e-26	0.0249949	0.00237609	0.301623	finngen_R11_WEIGHT_IRN	Weight, inverse-rank normalized	1.31326e-20
