# Supplementary material for: Identification of Risk Loci for Radiotherapy-Induced Tinnitus and Hearing Loss Through Integrated Genomic Analysis
Source: Int J Mol Sci. 2025 Apr 26;26(9):4132. doi: 10.3390/ijms26094132 (PMC12071707; doi:10.3390/ijms26094132)
Supplement: Supplementary file 1 [file ijms-26-04132-s001.zip › ijms-3551654-supplementary/Table S8 Significant Traits Identified by PheWAS Analysis in the SAIGE Phenotype Datasets.xlsx]

## Sheet: trait3.sig
Table S8 Significant Traits Identified by PheWAS Analysis in the SAIGE Phenotype Datasets
Order	chr	position	nea	ea	rsid	p	beta	se	eaf	Trait	phenocode	p_fdr
1	1	63048277	A	C	rs35194512	2.3e-10	-0.055	0.0087	0.35	272.1	Hyperlipidemia	2.33599e-05
2	1	63048277	A	C	rs35194512	2.3e-10	-0.055	0.0087	0.35	272.1	Hyperlipidemia	2.33599e-05
3	1	63048277	A	C	rs35194512	2.3e-10	-0.055	0.0087	0.35	272.1	Hyperlipidemia	2.33599e-05
4	1	63048277	A	C	rs35194512	1.5e-08	-0.051	0.009	0.35	272.11	Hypercholesterolemia	0.000707875
5	1	63048277	A	C	rs35194512	1.5e-08	-0.051	0.009	0.35	272.11	Hypercholesterolemia	0.000707875
6	1	63048277	A	C	rs35194512	1.5e-08	-0.051	0.009	0.35	272.11	Hypercholesterolemia	0.000707875
7	1	63048277	A	C	rs35194512	2.7e-10	-0.055	0.0087	0.35	272	Disorders of lipoid metabolism	2.33599e-05
8	1	63048277	A	C	rs35194512	2.7e-10	-0.055	0.0087	0.35	272	Disorders of lipoid metabolism	2.33599e-05
9	1	63048277	A	C	rs35194512	2.7e-10	-0.055	0.0087	0.35	272	Disorders of lipoid metabolism	2.33599e-05
10	6	24112370	T	G	rs1361890	9.4e-09	0.91	0.16	0.036	275.1	Disorders of iron metabolism	0.000609952
11	6	24112370	T	G	rs1361890	9.4e-09	0.91	0.16	0.036	275.1	Disorders of iron metabolism	0.000609952
