# Supplementary material for: Identification of Risk Loci for Radiotherapy-Induced Tinnitus and Hearing Loss Through Integrated Genomic Analysis
Source: Int J Mol Sci. 2025 Apr 26;26(9):4132. doi: 10.3390/ijms26094132 (PMC12071707; doi:10.3390/ijms26094132)
Supplement: Supplementary file 1 [file ijms-26-04132-s001.zip › ijms-3551654-supplementary/Table S9 Significant Traits Identified by PheWAS Analysis in the TOPMED Phenotype Datasets.xlsx]

## Sheet: trait4.sig
Table S9 Significant Traits Identified by PheWAS Analysis in the TOPMED Phenotype Datasets
Oder	chr	position	nea	ea	rsid	p	beta	se	eaf	phenocode	Trait	p_fdr
1	6	24112142	T	G	rs1361890	6.8e-09	0.91	0.16	0.036	275.1	Disorders of iron metabolism	0.002
2	6	24112142	T	G	rs1361890	6.8e-09	0.91	0.16	0.036	275.1	Disorders of iron metabolism	0.002
